# Supplementary material for: Comparative Study of Transcriptome Profiles of Mechanical- and Skin-Transformed Schistosoma mansoni Schistosomula
Source: PLoS Negl Trop Dis. 2013 Mar 14;7(3):e2091. doi: 10.1371/journal.pntd.0002091 (PMC3597483; doi:10.1371/journal.pntd.0002091)
Supplement: Table S1 — Complete list of differentially expressed genes. Fold change values, p-values and adjusted p-values are shown for each transcript as reported by EdgeR [37]. (XLS) [file pntd.0002091.s001.xls]

## Sheet: Legend
	Supplemetary Table 1 shows differential expression values for all genes in the analysis. This table is part of the outpur provided by the software EdgeR (Robinson, et al 2010)

## Sheet: Supplemetary_Table_1
Transcript_ID	log2FoldChange	Log(relative expression)	PValue	p.adj
Smp_000020.1	-0.0883526	7.60682	0.570857	1
Smp_000030.1	0.0989355	9.64942	0.490773	1
Smp_000030.2	0.100947	9.63667	0.48023	1
Smp_000030.3	0.13502	9.41319	0.347335	1
Smp_000040.1	0.0408515	7.16757	0.818267	1
Smp_000050.1	0.0875102	7.63656	0.581953	1
Smp_000070.1	0.198949	5.81932	0.286455	1
Smp_000080.1	-0.364247	1.29525	0.568565	1
Smp_000090.1	-0.175173	2.50795	0.580655	1
Smp_000100.1	-0.0196418	8.29541	0.864274	1
Smp_000110.1	-0.0552994	6.81423	0.776019	1
Smp_000130.1	0.08275	7.68408	0.557499	1
Smp_000130.2	0.0877164	7.66297	0.536855	1
Smp_000130.3	0.0866068	7.65662	0.541608	1
Smp_000140.1	0.165329	5.53097	0.391163	1
Smp_000140.2	0.162521	5.51202	0.39612	1
Smp_000150.1	-0.0231477	6.76135	0.87205	1
Smp_000160.1	-0.161789	5.87738	0.371523	1
Smp_000190.1	0.0142923	5.82905	0.935034	1
Smp_000200.1	0.107427	4.45397	0.651255	1
Smp_000210.1	0.151845	2.71827	0.587212	1
Smp_000220.1	-0.381206	4.9406	0.0995059	0.94696
Smp_000230.1	-0.230329	6.37492	0.140683	0.976446
Smp_000240.1	0.033545	8.88729	0.852787	1
Smp_000240.2	0.0334429	8.8863	0.852956	1
Smp_000260.1	-0.155223	9.96968	0.288437	1
Smp_000300.1	-0.185619	4.20231	0.39475	1
Smp_000310.1	0.000671106	6.00063	0.973321	1
Smp_000310.2	-0.0345784	5.47996	0.857177	1
Smp_000320.1	0.170968	3.62393	0.553709	1
Smp_000350.2	0.29253	2.51904	0.366171	1
Smp_000370.1	0.893338	0.695937	0.0410701	0.767771
Smp_000440.1	-0.12096	6.94951	0.423522	1
Smp_000460.1	-0.064695	8.29501	0.671861	1
Smp_000470.1	-0.00993205	5.67817	0.901305	1
Smp_000480.1	0.0743828	8.23817	0.628563	1
Smp_000510.1	-0.261744	4.87472	0.270041	1
Smp_000520.1	-0.119295	5.4228	0.53182	1
Smp_000530.1	0.0570845	8.08883	0.672073	1
Smp_000580.1	-0.145576	2.18829	0.71054	1
Smp_000590.1	-0.0437912	4.97314	0.828876	1
Smp_000600.1	0.0750194	6.86438	0.623399	1
Smp_000610.1	0.274425	3.23223	0.303481	1
Smp_000620.1	-0.43831	2.88619	0.159778	0.999662
Smp_000630.1	0.365076	3.53961	0.154837	0.998943
Smp_000640.1	0.0993791	5.4726	0.631009	1
Smp_000650.1	-0.264181	6.75256	0.0832315	0.926112
Smp_000660.1	0.425334	7.96641	0.0050305	0.336567
Smp_000670.1	0.0447268	7.92086	0.747654	1
Smp_000680.1	0.132249	6.09906	0.373799	1
Smp_000700.1	-0.190698	6.13194	0.202475	1
Smp_000710.1	0.0667848	6.53395	0.644333	1
Smp_000720.1	-0.1091	8.60056	0.457125	1
Smp_000730.1	0.356995	4.04298	0.13446	0.976446
Smp_000740.1	0.100376	8.33654	0.507756	1
Smp_000740.2	0.108294	8.30846	0.475326	1
Smp_000755.1	-0.233072	7.98467	0.136295	0.976446
Smp_000780.1	0.0072547	5.33305	0.976588	1
Smp_000790.1	-0.772993	3.54795	0.00242084	0.264612
Smp_000810.1	0.13051	5.22541	0.529155	1
Smp_000810.2	0.127153	5.21698	0.538677	1
Smp_000820.1	0.11753	5.97066	0.482823	1
Smp_000820.2	0.021816	5.86614	0.865213	1
Smp_000830.1	-0.567551	3.25289	0.0428826	0.768729
Smp_000850.1	0.296184	5.07912	0.120779	0.961219
Smp_000870.1	0.0861862	5.02153	0.737468	1
Smp_000880.1	0.0934634	6.28992	0.643747	1
Smp_000880.2	0.0952037	6.29733	0.640488	1
Smp_000890.1	0.0887114	5.78902	0.647446	1
Smp_000900.1	0.146168	2.1818	0.595504	1
Smp_000950.1	0.201866	3.47794	0.472975	1
Smp_000980.1	0.0509569	6.76345	0.736193	1
Smp_000990.1	0.265144	7.63322	0.0793155	0.921259
Smp_001000.1	-0.274955	5.54793	0.139208	0.976446
Smp_001020.1	0.55524	3.44945	0.0265342	0.682907
Smp_001030.1	0.281269	4.80069	0.196769	1
Smp_001040.1	-0.0369948	9.01929	0.812066	1
Smp_001070.1	0.189004	4.94947	0.353629	1
Smp_001070.2	0.665228	6.38747	1.60059e-05	0.00550782
Smp_001080.1	0.311648	1.60215	0.370086	1
Smp_001090.1	-0.0170122	7.01487	0.918475	1
Smp_001095.1	-0.213342	6.16981	0.164632	1
Smp_001100.1	0.257978	3.23456	0.370278	1
Smp_001120.1	0.456442	3.45781	0.0725323	0.908954
Smp_001150.1	0.273802	6.19253	0.0800411	0.921259
Smp_001170.1	-0.0270902	8.72781	0.856482	1
Smp_001180.1	-0.0181418	8.61846	0.937785	1
Smp_001210.1	0.261976	4.74839	0.227572	1
Smp_001360.1	0.0923551	6.89399	0.527126	1
Smp_001390.1	-0.00605443	6.92894	0.970584	1
Smp_001410.1	-0.0309757	4.58995	0.916121	1
Smp_001420.1	-0.0996547	5.22076	0.721739	1
Smp_001430.1	0.000601642	5.46896	0.954146	1
Smp_001500.1	0.09749	5.93105	0.502429	1
Smp_001520.1	0.306083	5.45438	0.105332	0.94696
Smp_001530.1	-0.00239173	7.08387	0.972171	1
Smp_001560.1	0.146075	2.50151	0.667341	1
Smp_001590.1	0.088573	5.47124	0.595819	1
Smp_001610.1	0.245699	2.64385	0.418617	1
Smp_001640.1	0.00366625	3.12637	0.97959	1
Smp_001780.1	0.0143871	4.62893	0.960009	1
Smp_001830.1	-0.224571	6.60288	0.261202	1
Smp_001830.2	-0.27756	5.75358	0.169036	1
Smp_001900.1	0.238345	3.23512	0.444253	1
Smp_001940.1	0.273601	5.72368	0.153653	0.998839
Smp_001950.1	0.253129	6.42515	0.13813	0.976446
Smp_001960.1	0.0531094	6.19627	0.740753	1
Smp_001980.1	0.23739	1.459	0.635199	1
Smp_002010.1	0.161927	4.0283	0.528336	1
Smp_002080.1	-0.030202	6.77955	0.800875	1
Smp_002100.1	-0.069887	3.62585	0.78884	1
Smp_002150.1	-0.953922	9.06294	4.62387e-10	2.86403e-07
Smp_002160.1	-0.25564	6.29706	0.0957895	0.94696
Smp_002180.1	0.0805443	6.15983	0.6804	1
Smp_002190.1	-0.0381739	5.13195	0.867614	1
Smp_002230.1	0.139474	7.13489	0.358863	1
Smp_002280.1	0.0398576	8.38602	0.799916	1
Smp_002350.1	-0.0578991	4.78939	0.80054	1
Smp_002380.1	-0.106943	6.21385	0.437406	1
Smp_002410.1	0.221959	7.62582	0.139215	0.976446
Smp_002510.1	0.00786247	5.94049	0.932942	1
Smp_002550.1	0.171348	5.17693	0.407159	1
Smp_002550.2	0.262307	4.82329	0.26251	1
Smp_002600.1	0.10947	5.42924	0.566311	1
Smp_002640.1	-0.0203773	3.70405	0.916645	1
Smp_002740.1	-0.0729677	4.83853	0.734737	1
Smp_002740.2	-0.0261786	5.16027	0.896512	1
Smp_002810.1	-0.00137746	4.66223	0.909565	1
Smp_002820.1	0.0164552	7.97895	0.886477	1
Smp_002820.2	0.0281169	7.57055	0.826163	1
Smp_002820.3	-0.0257731	8.16571	0.88681	1
Smp_002840.1	-0.123924	7.39736	0.440725	1
Smp_002870.1	0.122262	5.32689	0.548683	1
Smp_002880.1	0.110342	7.63856	0.50771	1
Smp_002920.1	-0.0584263	6.14156	0.71141	1
Smp_002920.2	-0.104148	4.91038	0.586415	1
Smp_002950.1	-1.41227	-0.913114	0.020222	0.649008
Smp_002960.1	-0.132669	5.04642	0.433728	1
Smp_003000.1	-0.0830997	5.35969	0.658759	1
Smp_003110.1	0.527056	7.73586	0.000455847	0.0914758
Smp_003110.2	0.524915	7.46609	0.000470134	0.0914758
Smp_003130.1	0.118569	4.59741	0.597346	1
Smp_003140.1	-0.0417922	6.47549	0.791541	1
Smp_003230.1	-0.396597	2.34224	0.218819	1
Smp_003250.1	0.587815	2.86411	0.0543721	0.8213
Smp_003270.1	-0.183324	6.16052	0.250464	1
Smp_003280.1	0.164265	3.29066	0.588405	1
Smp_003330.1	-0.632002	-0.0375402	0.227547	1
Smp_003340.1	-0.0386924	7.76735	0.82624	1
Smp_003410.1	0.13964	8.23159	0.343613	1
Smp_003440.1	0.417846	3.64379	0.0989854	0.94696
Smp_003610.1	-0.24567	2.87415	0.406743	1
Smp_003610.2	-0.357502	2.7412	0.260802	1
Smp_003620.1	-0.0252224	6.74975	0.872213	1
Smp_003630.1	-0.161107	7.16648	0.279212	1
Smp_003660.1	-0.0692057	8.63476	0.635136	1
Smp_003670.1	-0.0149522	5.10693	0.985881	1
Smp_003700.1	0.0724988	4.86849	0.787973	1
Smp_003710.1	0.0719839	8.0226	0.657345	1
Smp_003760.1	-0.614737	1.9112	0.0627516	0.853966
Smp_003770.1	-0.230183	8.98189	0.159045	0.999662
Smp_003860.1	0.206752	4.36063	0.375058	1
Smp_003900.1	0.475681	4.54824	0.0327091	0.732289
Smp_003930.1	0.123199	2.27135	0.663963	1
Smp_003940.1	-0.22903	4.60191	0.27529	1
Smp_003970.1	0.0736042	7.03806	0.664492	1
Smp_003980.1	0.0290084	6.63456	0.847281	1
Smp_003990.1	0.104502	8.09719	0.460921	1
Smp_004000.1	0.00934374	3.34773	0.942607	1
Smp_004020.1	-0.0952497	7.52712	0.530237	1
Smp_004040.1	-0.19974	5.071	0.375758	1
Smp_004060.1	0.206836	3.03354	0.505118	1
Smp_004070.1	0.270933	2.11428	0.449241	1
Smp_004080.1	0.242433	4.92219	0.270616	1
Smp_004090.1	0.102748	5.16465	0.579778	1
Smp_004120.1	-0.153498	7.13365	0.333699	1
Smp_004170.1	-0.348952	5.30764	0.0663445	0.881407
Smp_004190.1	-0.128095	6.8239	0.408861	1
Smp_004200.1	0.11055	6.26393	0.490399	1
Smp_004220.1	0.142161	8.02693	0.355029	1
Smp_004260.1	0.167666	4.27095	0.491783	1
Smp_004280.1	-0.204556	3.9017	0.374952	1
Smp_004310.1	-0.292112	7.68445	0.0528825	0.818915
Smp_004350.1	-0.137227	5.24073	0.654291	1
Smp_004360.1	-0.134653	5.61795	0.477056	1
Smp_004420.1	-0.329293	1.97054	0.407161	1
Smp_004420.2	-0.00945115	1.65991	1	1
Smp_004420.3	-3.25259e-05	1.75755	0.981165	1
Smp_004440.1	0.15696	1.82112	0.622277	1
Smp_004470.1	0.110708	5.89986	0.606134	1
Smp_004480.1	-0.245217	8.48244	0.101149	0.94696
Smp_004510.1	-0.436987	1.0441	0.25034	1
Smp_004550.1	-0.119033	4.88654	0.615533	1
Smp_004590.1	-0.043041	5.67318	0.832357	1
Smp_004600.1	0.102239	8.67311	0.501197	1
Smp_004630.1	-0.18658	4.7882	0.385869	1
Smp_004640.1	0.0192961	5.8181	0.850428	1
Smp_004680.1	0.0792777	9.26535	0.574194	1
Smp_004690.1	0.0539322	5.05503	0.722871	1
Smp_004710.1	-0.251987	5.1755	0.209269	1
Smp_004730.1	-0.317624	5.48786	0.0887505	0.939307
Smp_004780.1	0.103794	8.97081	0.568602	1
Smp_004780.2	0.109126	8.86715	0.539065	1
Smp_004780.3	0.132284	8.727	0.53333	1
Smp_004810.1	0.0942196	7.60635	0.558158	1
Smp_004810.3	0.0806638	7.68367	0.613402	1
Smp_004810.4	0.105203	6.41854	0.503117	1
Smp_004820.1	0.158229	2.52357	0.605659	1
Smp_004910.1	0.0437248	6.32	0.848633	1
Smp_004940.1	0.505898	3.86205	0.0321935	0.727215
Smp_004980.1	0.291911	4.39637	0.182068	1
Smp_004990.1	0.174839	9.31876	0.273718	1
Smp_005000.1	0.071264	6.33684	0.638893	1
Smp_005010.1	-0.0135574	6.28294	0.943105	1
Smp_005020.1	-0.033605	6.20313	0.851939	1
Smp_005050.1	0.0409293	5.45775	0.797838	1
Smp_005060.1	0.328873	3.3598	0.197274	1
Smp_005070.1	-0.0801709	3.74293	0.87774	1
Smp_005070.2	-0.163536	3.37768	0.670147	1
Smp_005080.1	-0.144653	5.30625	0.474527	1
Smp_005080.2	-0.110204	5.11548	0.590921	1
Smp_005080.3	-0.144653	5.30625	0.474527	1
Smp_005140.1	0.552221	1.88012	0.176722	1
Smp_005160.1	-0.0746115	7.14921	0.633259	1
Smp_005180.1	0.109929	7.68308	0.492162	1
Smp_005190.1	0.089799	7.32214	0.553943	1
Smp_005190.2	0.107678	7.51604	0.482806	1
Smp_005200.1	0.182774	7.16244	0.249382	1
Smp_005210.1	0.054636	7.7592	0.731012	1
Smp_005230.1	0.11553	8.10909	0.464498	1
Smp_005230.2	0.110771	8.33021	0.486734	1
Smp_005230.3	0.0888494	7.69188	0.599249	1
Smp_005260.1	-0.31969	6.16214	0.0436039	0.769945
Smp_005260.2	-0.390028	5.59497	0.0445133	0.778424
Smp_005280.1	-0.0294653	6.03772	0.868496	1
Smp_005290.1	0.0221774	6.04611	0.967568	1
Smp_005320.1	0.205059	2.36395	0.531483	1
Smp_005330.1	-0.0910462	5.97655	0.627727	1
Smp_005350.1	0.0199193	7.47764	0.853589	1
Smp_005360.1	-0.0113046	4.09523	0.982396	1
Smp_005390.1	-0.092268	6.08552	0.569901	1
Smp_005390.2	-0.107343	6.22801	0.497579	1
Smp_005470.1	0.270797	1.61457	0.537334	1
Smp_005500.1	-0.0692665	6.14379	0.695914	1
Smp_005520.1	0.0120509	7.07279	0.880835	1
Smp_005540.1	-0.057685	2.27919	0.830308	1
Smp_005570.1	0.0840735	5.92649	0.575898	1
Smp_005640.1	0.0712848	4.03448	0.773828	1
Smp_005670.1	-0.0435985	5.43976	0.818219	1
Smp_005720.1	0.109199	6.67264	0.447416	1
Smp_005780.1	-0.127966	4.9538	0.591323	1
Smp_005790.1	0.209222	6.44389	0.246888	1
Smp_005860.1	-0.141857	6.04141	0.334102	1
Smp_005860.2	-0.105516	3.04772	0.756882	1
Smp_005860.3	-0.174727	3.79959	0.513615	1
Smp_005880.1	-0.287494	6.12095	0.0726017	0.908954
Smp_005900.1	0.203722	7.66451	0.176769	1
Smp_005910.1	-0.226862	5.75839	0.228139	1
Smp_005960.1	-0.0735234	1.73692	0.869794	1
Smp_006000.1	-1.69852e-05	5.96725	0.915811	1
Smp_006040.1	0.430434	6.11221	0.0958268	0.94696
Smp_006060.1	-0.0534206	7.68286	0.748696	1
Smp_006190.1	-0.106749	5.50118	0.584207	1
Smp_006230.1	0.151605	5.76579	0.412441	1
Smp_006240.1	-0.0589635	3.91069	0.822501	1
Smp_006250.1	0.0648579	7.32805	0.704539	1
Smp_006250.2	0.0609128	7.33277	0.723098	1
Smp_006290.1	0.00823378	5.14269	0.907087	1
Smp_006300.1	-0.251753	4.36428	0.266956	1
Smp_006320.1	0.18038	7.42979	0.35411	1
Smp_006340.1	-0.0643124	5.56192	0.755739	1
Smp_006350.1	-0.157629	8.13594	0.295136	1
Smp_006350.2	-0.152863	8.33776	0.306741	1
Smp_006390.1	0.066561	3.33418	0.691896	1
Smp_006440.1	-0.0993832	8.23271	0.514563	1
Smp_006550.1	-0.0311003	6.98439	0.857608	1
Smp_006560.1	-0.183427	4.49558	0.421669	1
Smp_006590.1	-0.240029	4.94471	0.353537	1
Smp_006630.1	-0.0741057	7.51845	0.651771	1
Smp_006630.2	-0.0741057	7.51845	0.651771	1
Smp_006680.1	0.00605942	4.69676	0.952212	1
Smp_006690.1	0.0889586	5.95697	0.624602	1
Smp_006700.1	0.0313022	6.77814	0.812641	1
Smp_006700.2	0.0184506	6.86533	0.879618	1
Smp_006710.1	-0.286456	4.42743	0.299713	1
Smp_006720.1	0.11152	2.68875	0.653454	1
Smp_006720.2	0.0177813	3.57967	0.864075	1
Smp_006730.1	0.00895513	8.50079	0.946941	1
Smp_006740.1	0.0596266	7.98947	0.72642	1
Smp_006750.1	-0.216725	4.90887	0.303345	1
Smp_006780.1	0.114507	5.41974	0.578057	1
Smp_006810.1	0.103639	6.55912	0.461412	1
Smp_006830.1	-0.0315316	5.09365	0.957327	1
Smp_006830.2	-0.031948	4.80533	0.97005	1
Smp_006830.3	0.0430199	4.90775	0.810054	1
Smp_006840.1	0.241427	4.76027	0.241826	1
Smp_006850.1	0.0271652	4.9138	0.870625	1
Smp_006860.1	0.12123	7.04484	0.439964	1
Smp_006860.2	0.0729007	6.96119	0.646542	1
Smp_006920.1	-0.114126	6.29313	0.457	1
Smp_006930.1	0.018674	6.82617	0.892353	1
Smp_006960.1	-0.0181803	0.780226	1	1
Smp_006970.1	-0.0585705	6.17725	0.727154	1
Smp_006980.1	-0.163898	1.38167	0.649321	1
Smp_006990.1	-0.0281255	7.30199	0.904152	1
Smp_007000.1	0.487063	1.36629	0.214786	1
Smp_007070.1	0.020895	2.99651	0.921928	1
Smp_007170.1	-0.0656594	6.81503	0.646811	1
Smp_007180.1	-0.0554112	7.65526	0.707259	1
Smp_007190.1	0.16434	5.92083	0.355935	1
Smp_007210.1	0.0939305	7.11249	0.539224	1
Smp_007260.1	0.103694	10.4112	0.483778	1
Smp_007260.2	0.102909	10.4014	0.486487	1
Smp_007270.1	-0.0664113	4.58997	0.875186	1
Smp_007270.2	-0.0635836	4.58554	0.883097	1
Smp_007290.1	0.260502	3.54857	0.286396	1
Smp_007300.1	-0.0446509	5.31162	0.875887	1
Smp_007330.1	0.489322	4.007	0.049906	0.804559
Smp_007380.1	-0.0244708	6.6175	0.84334	1
Smp_007450.1	0.296704	4.77344	0.238303	1
Smp_007450.2	0.132318	4.67071	0.566714	1
Smp_007500.1	-0.193246	6.6926	0.205227	1
Smp_007510.1	-0.1805	7.03331	0.26282	1
Smp_007540.1	-0.164025	5.18991	0.410395	1
Smp_007550.1	0.100378	7.75096	0.509668	1
Smp_007570.1	-0.155676	1.86074	0.6902	1
Smp_007630.1	-0.0854045	6.77394	0.561286	1
Smp_007630.2	-0.0885547	6.76842	0.548485	1
Smp_007640.1	0.119077	6.95335	0.449191	1
Smp_007650.1	0.422805	5.56352	0.0248223	0.672373
Smp_007660.1	0.10565	6.46421	0.487532	1
Smp_007670.1	-0.33409	3.01061	0.239148	1
Smp_007700.1	-0.156423	7.62288	0.304195	1
Smp_007710.1	-0.166784	4.70566	0.411864	1
Smp_007730.1	-0.22821	5.9693	0.213478	1
Smp_007730.2	-0.244777	5.84297	0.180438	1
Smp_007730.3	-0.221012	5.92301	0.227255	1
Smp_007760.1	0.00391673	1.97197	0.917895	1
Smp_007770.1	-0.153534	5.88915	0.441838	1
Smp_007780.1	-0.108543	5.44011	0.538355	1
Smp_007890.1	0.168242	4.32539	0.491559	1
Smp_007890.2	0.162913	4.3168	0.501136	1
Smp_007900.1	-0.128925	6.454	0.475513	1
Smp_007900.2	-0.037466	6.07142	0.922046	1
Smp_007950.1	1.05117	1.0392	0.00845224	0.448741
Smp_007960.1	0.105886	6.07853	0.525135	1
Smp_007970.1	-0.0508682	4.99506	0.907563	1
Smp_008070.1	-0.304239	5.93567	0.135202	0.976446
Smp_008120.1	-0.0548691	5.62092	0.789311	1
Smp_008140.1	-0.218782	3.74479	0.413843	1
Smp_008140.2	-0.148509	3.21939	0.664499	1
Smp_008190.1	-0.613512	-0.299387	0.216307	1
Smp_008220.1	-0.178718	3.98595	0.501098	1
Smp_008230.1	-0.0886985	6.56955	0.568041	1
Smp_008260.1	0.136043	7.06395	0.343406	1
Smp_008290.1	-0.077348	7.15845	0.606525	1
Smp_008310.1	-0.0123779	6.07697	0.9961	1
Smp_008320.1	0.16528	7.68375	0.252853	1
Smp_008340.1	-0.0203141	5.93289	0.928411	1
Smp_008360.1	0.236995	6.94116	0.13647	0.976446
Smp_008400.1	0.971019	3.01829	0.00149832	0.19887
Smp_008430.1	0.106881	5.42652	0.552058	1
Smp_008440.1	0.246399	1.91	0.512556	1
Smp_008470.1	0.0231089	6.52158	0.927003	1
Smp_008470.2	0.00773187	6.29633	0.982107	1
Smp_008490.1	0.259957	4.79533	0.256755	1
Smp_008500.1	-0.0386622	7.79377	0.815334	1
Smp_008500.2	-0.0566718	8.01503	0.720526	1
Smp_008545.1	-0.0583243	10.3428	0.728026	1
Smp_008580.1	0.184856	6.35129	0.254355	1
Smp_008610.1	-0.114171	4.66803	0.581802	1
Smp_008620.1	0.287411	4.64864	0.200276	1
Smp_008660.1	0.173356	8.0254	0.256871	1
Smp_008660.2	0.122614	7.75959	0.411127	1
Smp_008710.1	0.059733	5.82937	0.729105	1
Smp_008770.1	0.108417	3.57463	0.619569	1
Smp_008830.1	0.147151	7.82303	0.32858	1
Smp_008850.1	-0.123874	3.93357	0.555148	1
Smp_008860.1	-0.0345456	4.92354	0.869962	1
Smp_008900.1	0.189198	9.97164	0.19561	1
Smp_008920.1	-0.263152	4.66072	0.21845	1
Smp_009030.1	0.113088	7.47514	0.467126	1
Smp_009040.1	-0.182504	3.76318	0.469048	1
Smp_009070.1	-0.100059	6.29675	0.541685	1
Smp_009150.1	-0.00194833	5.87429	0.985834	1
Smp_009250.1	0.119458	7.87932	0.446676	1
Smp_009300.1	0.298295	6.80956	0.0512952	0.80504
Smp_009310.1	-0.238514	9.18611	0.114008	0.949167
Smp_009310.2	-0.239312	9.18376	0.113061	0.949167
Smp_009310.3	-0.239535	9.18295	0.112623	0.949167
Smp_009310.4	-0.278671	8.56114	0.120711	0.961219
Smp_009310.5	-0.238447	9.12304	0.114713	0.949167
Smp_009320.1	0.086981	4.68555	0.752664	1
Smp_009320.2	0.131942	4.62815	0.576462	1
Smp_009340.1	-0.121783	4.12629	0.582627	1
Smp_009390.1	0.0657712	0.976087	0.869371	1
Smp_009390.2	-0.0294409	1.87067	0.981749	1
Smp_009400.1	-0.128058	7.49713	0.409592	1
Smp_009420.1	0.106604	4.0726	0.701699	1
Smp_009430.1	0.147718	5.28378	0.428471	1
Smp_009520.1	0.00241351	5.44063	0.988395	1
Smp_009530.1	-0.157505	3.62643	0.489191	1
Smp_009540.1	-0.110646	7.58275	0.474039	1
Smp_009550.1	-0.0221076	6.11129	0.947139	1
Smp_009560.1	-0.0565079	5.97945	0.777351	1
Smp_009580.1	-0.0657084	12.5311	0.790446	1
Smp_009600.1	0.00822824	2.67708	0.963815	1
Smp_009630.1	0.151283	4.18183	0.573561	1
Smp_009650.1	0.101061	6.88859	0.531996	1
Smp_009650.2	0.0739103	6.73944	0.653017	1
Smp_009690.1	0.044464	9.70242	0.742742	1
Smp_009690.2	0.057754	9.42591	0.676726	1
Smp_009710.2	-0.017946	6.59385	0.905959	1
Smp_009710.3	0.00298932	6.66383	0.994767	1
Smp_009760.1	0.353353	9.81077	0.0197743	0.649008
Smp_009780.1	0.242291	8.77431	0.1538	0.998839
Smp_009780.2	0.247899	8.72367	0.144964	0.985987
Smp_009800.1	-0.198014	2.40625	0.53041	1
Smp_009830.1	0.185279	5.87132	0.434966	1
Smp_009990.1	-0.0834273	7.51969	0.594156	1
Smp_010090.1	0.44002	6.81918	0.0217627	0.660772
Smp_010100.1	-0.0994382	5.57513	0.562541	1
Smp_010110.1	-0.0356087	6.26004	0.779645	1
Smp_010110.3	-0.0506543	5.95726	0.707697	1
Smp_010140.1	0.241434	5.45628	0.207913	1
Smp_010140.2	0.229232	5.42612	0.23366	1
Smp_010160.1	0.127669	5.10611	0.559931	1
Smp_010230.1	-0.13911	6.47379	0.40001	1
Smp_010250.1	-0.0629615	7.27474	0.724376	1
Smp_010260.1	-0.00570696	5.56448	0.979505	1
Smp_010280.1	-0.0329949	6.2415	0.891671	1
Smp_010290.1	-0.0268441	8.6218	0.816314	1
Smp_010370.1	-0.339531	1.52643	0.350376	1
Smp_010380.1	-0.216149	2.23285	0.587963	1
Smp_010400.1	-0.161953	2.78077	0.631554	1
Smp_010470.1	0.627231	-0.923784	0.256606	1
Smp_010550.1	0.205448	10.913	0.149365	0.993895
Smp_010620.1	0.0927871	4.26935	0.643157	1
Smp_010660.1	0.206757	4.61244	0.357754	1
Smp_010670.1	0.264128	7.54959	0.0878754	0.939307
Smp_010690.1	0.267732	5.94866	0.149404	0.993895
Smp_010710.1	0.198593	6.29876	0.175368	1
Smp_010720.1	-0.604832	1.47948	0.141	0.976446
Smp_010770.1	0.156688	4.74326	0.456152	1
Smp_010770.2	0.156688	4.74326	0.456152	1
Smp_010800.1	0.209087	4.83625	0.294006	1
Smp_010820.1	0.397243	5.25453	0.0341758	0.743033
Smp_010900.1	0.421613	3.73594	0.099442	0.94696
Smp_010930.1	0.159436	7.54837	0.302258	1
Smp_010940.1	-0.0164593	9.91823	0.927074	1
Smp_010940.4	-0.0165661	9.43574	0.957407	1
Smp_011000.1	-0.0891172	4.92214	0.642668	1
Smp_011010.1	0.0983427	4.87343	0.60223	1
Smp_011030.1	-0.189651	0.636993	0.73454	1
Smp_011120.1	0.0638429	7.70249	0.695323	1
Smp_011150.1	-0.266231	5.54427	0.177873	1
Smp_011220.1	0.243213	5.90227	0.137229	0.976446
Smp_011230.1	-0.1331	5.07329	0.47573	1
Smp_011270.1	-0.159035	8.9779	0.330254	1
Smp_011270.2	-0.157822	8.98234	0.333676	1
Smp_011270.3	-0.159598	8.97489	0.328227	1
Smp_011430.1	0.0837937	5.09208	0.744265	1
Smp_011450.1	-0.239121	3.77028	0.319603	1
Smp_011560.1	0.193098	6.24679	0.192812	1
Smp_011570.1	-0.0995303	8.77173	0.549888	1
Smp_011570.2	-0.0993119	8.77068	0.550801	1
Smp_011600.1	0.160534	5.63615	0.355043	1
Smp_011640.1	0.0479258	4.34465	0.840465	1
Smp_011660.1	0.08029	7.97398	0.5978	1
Smp_011660.2	0.0813311	7.97346	0.593027	1
Smp_011660.3	0.0986205	7.89489	0.517094	1
Smp_011680.1	0.235347	8.81343	0.100347	0.94696
Smp_011690.1	-0.278098	6.93984	0.0705396	0.900568
Smp_011700.1	-0.12261	9.11515	0.417702	1
Smp_011710.1	0.15943	6.19966	0.296403	1
Smp_011720.1	-0.240778	3.44706	0.411156	1
Smp_011740.1	0.400457	1.63563	0.330064	1
Smp_011830.1	-0.434122	7.40969	0.0140851	0.558641
Smp_011860.1	-0.263623	7.18025	0.0818302	0.922738
Smp_011960.1	-0.21568	5.67174	0.267308	1
Smp_011980.1	-0.113675	6.29149	0.460249	1
Smp_011990.1	0.205807	3.01898	0.475558	1
Smp_012000.1	0.172835	4.22559	0.513113	1
Smp_012010.1	-0.225816	9.91703	0.133599	0.976446
Smp_012030.1	-0.114236	5.60443	0.581394	1
Smp_012030.2	-0.0790762	5.28902	0.738255	1
Smp_012050.1	0.688332	1.42888	0.0696168	0.900568
Smp_012070.1	-0.385181	4.25193	0.0748171	0.91462
Smp_012110.1	-0.18333	6.44962	0.323708	1
Smp_012150.1	0.228581	7.37138	0.14361	0.981811
Smp_012200.1	-0.118582	6.2502	0.481244	1
Smp_012280.1	-0.0814979	7.92232	0.580212	1
Smp_012340.1	0.173759	6.93572	0.261663	1
Smp_012350.1	0.104781	6.58728	0.499674	1
Smp_012350.2	0.107506	6.63105	0.48555	1
Smp_012380.1	0.292255	3.87218	0.274345	1
Smp_012400.1	0.138413	4.4312	0.530254	1
Smp_012410.1	0.0643587	5.86993	0.723879	1
Smp_012440.1	-0.00129913	10.1552	0.977171	1
Smp_012450.1	0.170735	5.30773	0.38878	1
Smp_012460.1	0.0542026	6.2713	0.729037	1
Smp_012470.1	0.142774	8.12964	0.343822	1
Smp_012480.1	0.29918	5.28606	0.140602	0.976446
Smp_012530.1	0.0384699	4.46279	0.816551	1
Smp_012540.1	0.0368001	5.58443	0.786148	1
Smp_012570.1	0.0917254	7.87539	0.558293	1
Smp_012580.1	0.291171	6.54685	0.0537557	0.8213
Smp_012660.1	-0.766389	1.20879	0.0403886	0.767771
Smp_012670.1	0.44867	3.33812	0.0951256	0.94696
Smp_012670.2	0.530389	3.64197	0.0371129	0.751142
Smp_012670.3	0.535078	3.47272	0.0353505	0.751142
Smp_012670.4	0.555581	3.09916	0.04082	0.767771
Smp_012680.1	-0.595992	2.08827	0.0655533	0.877375
Smp_012690.1	-0.00910841	6.58818	0.978369	1
Smp_012720.1	0.165892	8.4379	0.287768	1
Smp_012740.1	0.176693	5.42566	0.345756	1
Smp_012740.2	0.16218	6.70767	0.2884	1
Smp_012750.1	0.0693908	6.68206	0.549872	1
Smp_012780.1	0.0957349	7.56228	0.510252	1
Smp_012790.1	0.421381	4.71321	0.082992	0.924554
Smp_012800.1	-0.485385	0.957888	0.276593	1
Smp_012810.1	0.0968352	2.31174	0.808906	1
Smp_012860.1	-0.210741	5.62771	0.295423	1
Smp_012900.1	-0.15593	6.44005	0.338042	1
Smp_012920.1	0.215568	2.47715	0.536715	1
Smp_012930.1	0.306994	6.38284	0.103198	0.94696
Smp_012950.1	-0.33018	4.57017	0.124254	0.962139
Smp_012970.1	-0.116181	8.97076	0.46151	1
Smp_012980.1	0.0780061	6.75035	0.59187	1
Smp_013040.1	-0.0712928	7.40087	0.639672	1
Smp_013040.2	-0.0711497	7.40227	0.639995	1
Smp_013050.1	-0.00820623	5.25031	0.978518	1
Smp_013060.1	0.0296628	6.02683	0.834078	1
Smp_013070.1	-0.142713	8.2962	0.322304	1
Smp_013080.1	0.0351765	2.8842	0.91083	1
Smp_013150.1	-0.0268534	2.91256	0.879727	1
Smp_013200.1	0.253628	7.5389	0.116757	0.953244
Smp_013200.2	0.222354	7.70884	0.177874	1
Smp_013300.1	-0.171791	6.2998	0.440263	1
Smp_013300.2	-0.163881	6.28799	0.464254	1
Smp_013310.1	-0.130476	3.34198	0.600428	1
Smp_013360.1	-0.12013	6.07537	0.482487	1
Smp_013370.1	0.166028	5.85414	0.350774	1
Smp_013370.3	0.157846	6.14183	0.370635	1
Smp_013440.1	0.41291	4.07693	0.0987574	0.94696
Smp_013460.1	-0.151171	7.94846	0.314796	1
Smp_013470.1	-0.0697154	8.75085	0.674578	1
Smp_013470.2	-0.0772452	8.93704	0.643075	1
Smp_013520.1	-0.275723	6.37181	0.0789406	0.921259
Smp_013560.1	0.182791	1.49057	0.612063	1
Smp_013570.1	0.0413121	6.62001	0.793972	1
Smp_013600.1	-1.24582	1.44722	0.000552507	0.0951114
Smp_013610.1	0.0488477	3.14621	0.841011	1
Smp_013630.1	-0.0263132	5.92234	0.872341	1
Smp_013690.1	-0.110179	6.88085	0.450203	1
Smp_013790.1	-0.0885584	8.5736	0.559871	1
Smp_013810.1	-0.0867834	7.01798	0.588082	1
Smp_013840.1	-0.00937747	9.50516	0.950198	1
Smp_013840.2	-0.0100015	9.52637	0.944535	1
Smp_013860.1	0.0823679	3.28633	0.762857	1
Smp_013870.1	0.0234384	6.51024	0.88217	1
Smp_013930.1	-0.147462	6.22732	0.325584	1
Smp_013930.2	-0.146564	5.99496	0.329758	1
Smp_013950.1	0.00189832	5.30705	0.918435	1
Smp_013970.1	-0.368985	2.63088	0.227015	1
Smp_014010.1	-0.00191521	7.62237	0.98684	1
Smp_014020.1	-0.253694	5.50204	0.182528	1
Smp_014020.2	-0.321553	5.21165	0.0952114	0.94696
Smp_014050.1	-0.0974921	6.86759	0.5078	1
Smp_014060.1	0.00676729	3.95523	1	1
Smp_014080.1	-0.233651	2.02072	0.711209	1
Smp_014170.1	0.137375	9.11523	0.370405	1
Smp_014170.2	0.136579	9.19805	0.375287	1
Smp_014260.1	0.264622	3.28533	0.34532	1
Smp_014280.1	-0.353802	4.85901	0.0987533	0.94696
Smp_014290.1	0.34888	2.25801	0.277973	1
Smp_014290.2	0.463381	2.22708	0.182688	1
Smp_014400.1	-0.155288	7.39899	0.287655	1
Smp_014400.3	-0.158272	7.53742	0.277094	1
Smp_014400.5	-0.158128	7.53735	0.277487	1
Smp_014400.6	-0.154488	7.57899	0.28763	1
Smp_014410.1	0.204701	1.70691	0.559186	1
Smp_014410.2	0.0910354	2.08783	0.843156	1
Smp_014440.1	-0.389502	5.66832	0.0352178	0.751142
Smp_014570.1	-0.195423	6.64164	0.194455	1
Smp_014570.2	-0.209147	7.30512	0.152212	0.99662
Smp_014620.1	-0.0227502	5.63275	0.967487	1
Smp_014650.1	-0.177347	6.56121	0.41245	1
Smp_014660.1	0.0467403	6.62468	0.765053	1
Smp_014660.2	0.022154	6.83121	0.887372	1
Smp_014670.1	0.0965693	8.63699	0.540898	1
Smp_014670.2	0.110796	8.85172	0.47874	1
Smp_014730.1	-0.166201	3.55959	0.517562	1
Smp_014780.1	-0.0760374	8.37388	0.606159	1
Smp_014780.2	-0.0705492	8.44412	0.633132	1
Smp_014800.1	0.0968191	3.95991	0.699511	1
Smp_014800.2	0.115939	4.6441	0.625937	1
Smp_014820.1	0.109127	3.53285	0.790862	1
Smp_014840.1	0.424447	1.86238	0.233939	1
Smp_014850.1	-0.107584	6.77783	0.496797	1
Smp_015020.1	0.0766016	7.33547	0.620187	1
Smp_015030.1	-0.519247	3.04007	0.115608	0.952232
Smp_015050.1	0.216349	5.71118	0.266235	1
Smp_015070.1	-0.00804326	6.376	0.939424	1
Smp_015070.2	-0.0211025	6.0211	0.885461	1
Smp_015090.1	0.105783	8.93393	0.51725	1
Smp_015100.1	0.365327	2.10472	0.487296	1
Smp_015220.1	-0.0968224	6.47706	0.47846	1
Smp_015390.1	0.0348921	6.85299	0.793356	1
Smp_015440.1	0.166742	5.451	0.347717	1
Smp_015480.1	0.343522	2.26283	0.325362	1
Smp_015510.1	-0.094122	5.27074	0.676753	1
Smp_015520.1	0.0222043	4.63241	0.94569	1
Smp_015530.1	-0.0258453	8.1387	0.847806	1
Smp_015530.2	0.0681156	8.72921	0.668871	1
Smp_015530.3	0.06831	8.72904	0.667945	1
Smp_015630.1	0.0987971	6.69075	0.549458	1
Smp_015670.1	0.217618	5.14399	0.283005	1
Smp_015690.1	0.18614	9.36479	0.223776	1
Smp_015710.1	0.213546	6.07594	0.17903	1
Smp_015720.1	0.0906017	7.38115	0.543224	1
Smp_015730.1	0.1188	5.65433	0.594264	1
Smp_015760.1	0.254322	1.89951	0.604248	1
Smp_015780.1	-0.0395895	6.09156	0.846303	1
Smp_015800.1	-0.133881	6.10955	0.392314	1
Smp_015820.1	0.151287	2.48481	0.770204	1
Smp_015840.1	0.0249852	7.79024	0.926484	1
Smp_015850.2	-0.187966	6.74163	0.213086	1
Smp_015850.3	-0.186368	6.87776	0.21677	1
Smp_015860.1	-0.387001	3.41704	0.153915	0.998839
Smp_015880.1	-0.233251	6.21649	0.214656	1
Smp_015900.1	0.110236	5.44037	0.543199	1
Smp_015980.1	-0.0017467	1.99046	0.929218	1
Smp_016050.1	-0.0109955	8.14212	0.932733	1
Smp_016090.1	-0.0829801	9.09198	0.606782	1
Smp_016130.1	-0.0314845	1.99707	0.960942	1
Smp_016180.1	-0.0506569	7.26411	0.757933	1
Smp_016200.1	-0.0959437	6.07849	0.583724	1
Smp_016200.3	-0.0887107	6.24914	0.613081	1
Smp_016200.4	-0.0732299	6.2005	0.674492	1
Smp_016230.1	-0.203037	4.04373	0.432513	1
Smp_016250.1	0.0710303	5.13132	0.817922	1
Smp_016250.2	0.0684895	5.10605	0.830106	1
Smp_016340.1	-0.281866	5.44475	0.133388	0.976446
Smp_016380.1	0.0261754	5.63338	0.829672	1
Smp_016390.1	0.00471954	6.7366	0.996855	1
Smp_016410.1	-0.00792436	9.36261	0.963837	1
Smp_016490.1	0.339307	5.17597	0.111362	0.949167
Smp_016490.2	0.325765	5.2316	0.125113	0.962139
Smp_016510.1	-0.00920933	3.43023	0.974902	1
Smp_016510.2	-0.1057	3.21123	0.762066	1
Smp_016540.1	0.200393	1.15773	0.630975	1
Smp_016550.1	-0.349726	5.41786	0.0555226	0.8213
Smp_016550.2	-0.375179	5.69631	0.0389622	0.755736
Smp_016600.1	0.191338	6.41467	0.244429	1
Smp_016630.1	0.213253	5.98943	0.187069	1
Smp_016640.1	0.0116636	6.36721	0.929653	1
Smp_016670.1	0.133539	1.6887	0.652271	1
Smp_016680.1	-0.838219	-0.296978	0.152705	0.997479
Smp_016730.1	-0.270871	3.4621	0.294033	1
Smp_016750.1	-0.212117	1.66358	0.643059	1
Smp_016780.1	0.266643	3.7813	0.305724	1
Smp_016810.1	0.10483	5.96974	0.535773	1
Smp_016840.1	-0.154938	8.3163	0.311188	1
Smp_016870.1	0.292488	3.71552	0.252273	1
Smp_016880.1	-0.00146613	5.05271	0.963496	1
Smp_016890.1	0.0159454	4.84103	0.887979	1
Smp_016900.1	0.26083	3.59746	0.302069	1
Smp_016910.1	-0.493092	2.13418	0.156623	0.999605
Smp_016920.1	-0.195293	4.07991	0.375588	1
Smp_016990.1	-0.0605946	4.94833	0.814018	1
Smp_017010.1	0.0974489	8.97002	0.535007	1
Smp_017010.4	0.0892295	8.99269	0.573165	1
Smp_017010.5	0.0895741	8.99116	0.571377	1
Smp_017020.1	0.450834	1.30135	0.272028	1
Smp_017070.1	-0.0657234	7.19284	0.65726	1
Smp_017080.1	-0.0944735	8.83088	0.555211	1
Smp_017080.2	-0.0965215	8.77282	0.54686	1
Smp_017080.3	-0.0860778	8.56489	0.594605	1
Smp_017080.4	-0.105519	8.42284	0.514305	1
Smp_017090.1	-0.13838	3.56201	0.608647	1
Smp_017110.1	0.156661	4.7767	0.496679	1
Smp_017230.1	0.109284	6.38343	0.483413	1
Smp_017280.1	0.10966	6.71797	0.445994	1
Smp_017290.3	-0.0268937	4.71228	0.851853	1
Smp_017290.4	-0.00412422	4.62375	0.927581	1
Smp_017350.1	-0.106185	1.63398	0.793603	1
Smp_017360.1	0.0871712	8.54576	0.604944	1
Smp_017420.1	0.17448	4.00998	0.478721	1
Smp_017430.1	-0.153127	10.1419	0.318876	1
Smp_017450.1	0.322721	3.92496	0.178418	1
Smp_017470.1	-0.162451	3.68851	0.544243	1
Smp_017520.1	0.373433	4.42112	0.102334	0.94696
Smp_017640.1	0.0589292	5.8224	0.706927	1
Smp_017650.1	0.0700319	5.84311	0.662497	1
Smp_017650.2	0.0596143	5.96258	0.705599	1
Smp_017660.1	-0.0106682	6.30544	0.945181	1
Smp_017670.1	-0.181628	6.12916	0.229832	1
Smp_017710.1	-0.137348	5.43683	0.414271	1
Smp_017720.1	0.161101	2.56775	0.607216	1
Smp_017730.1	-0.147659	8.95225	0.308868	1
Smp_017750.1	-0.115345	7.85642	0.427818	1
Smp_017810.1	-0.151118	9.39501	0.34742	1
Smp_017830.1	0.293959	5.71315	0.100515	0.94696
Smp_017830.2	0.284274	5.96601	0.110399	0.949167
Smp_017830.3	0.264652	5.24876	0.143533	0.981811
Smp_017870.1	-0.200343	1.22055	0.620042	1
Smp_017880.1	-0.0264364	4.11251	1	1
Smp_017890.1	-0.00443511	6.71627	0.994333	1
Smp_017900.1	-0.14708	5.68262	0.4638	1
Smp_017990.1	-0.482972	2.04305	0.165704	1
Smp_018010.1	0.0523897	6.27441	0.709765	1
Smp_018020.1	-0.0445977	4.90916	0.860906	1
Smp_018030.1	0.318891	5.31328	0.0928615	0.943957
Smp_018150.1	0.264902	6.93023	0.0724377	0.908954
Smp_018160.1	0.160537	4.10134	0.533548	1
Smp_018170.1	0.0765633	5.10105	0.803	1
Smp_018210.1	0.073994	5.70724	0.725861	1
Smp_018220.1	0.145121	7.41909	0.360991	1
Smp_018220.2	0.15546	7.5042	0.320389	1
Smp_018240.1	0.16213	9.47288	0.301141	1
Smp_018240.2	0.181311	9.90993	0.236292	1
Smp_018240.3	0.177011	10.0576	0.247674	1
Smp_018250.1	0.248916	7.92153	0.197748	1
Smp_018250.2	0.255669	8.00434	0.107125	0.94696
Smp_018260.1	-0.0118407	7.16603	0.943128	1
Smp_018280.1	-0.0844203	7.11727	0.640566	1
Smp_018290.1	0.234207	5.89663	0.133376	0.976446
Smp_018310.1	0.301892	2.00265	0.341841	1
Smp_018360.1	-0.180746	8.10149	0.345068	1
Smp_018400.1	-0.019178	5.43156	0.931124	1
Smp_018430.1	-0.064977	4.80959	0.777943	1
Smp_018440.1	-0.0188108	4.42302	0.871462	1
Smp_018460.1	0.105475	7.16189	0.511685	1
Smp_018480.1	-0.170026	3.56314	0.481466	1
Smp_018490.1	-0.210197	3.24493	0.477918	1
Smp_018500.1	0.0783637	0.719491	0.840134	1
Smp_018510.1	-0.584526	-0.315025	0.284654	1
Smp_018530.1	-0.209687	7.45396	0.203187	1
Smp_018530.2	-0.207074	7.55605	0.269615	1
Smp_018550.1	0.204743	7.19345	0.190404	1
Smp_018570.1	-0.0198717	6.05564	0.899799	1
Smp_018580.1	0.223458	3.39312	0.407135	1
Smp_018590.1	0.331682	3.80665	0.15612	0.999605
Smp_018610.1	0.299851	6.11898	0.16826	1
Smp_018620.1	0.0290389	7.01908	0.875101	1
Smp_018640.1	0.244407	4.37986	0.293163	1
Smp_018670.1	0.122697	3.71086	0.662765	1
Smp_018680.1	-0.0723996	5.11779	0.676471	1
Smp_018690.1	0.469864	2.7213	0.126154	0.967141
Smp_018710.1	-0.271147	5.26258	0.154988	0.998943
Smp_018730.1	-0.288347	2.59266	0.370679	1
Smp_018760.1	0.00420173	9.2099	0.984206	1
Smp_018790.1	0.15008	8.43267	0.333245	1
Smp_018890.1	-0.0106745	7.93463	0.904704	1
Smp_018920.1	0.326073	0.758003	0.416301	1
Smp_018930.1	0.590783	2.86444	0.0616232	0.850433
Smp_018950.1	-0.154275	6.47903	0.320212	1
Smp_018980.1	0.352831	4.16689	0.128098	0.969973
Smp_018990.1	0.0864261	7.91542	0.610817	1
Smp_019010.1	-0.0327359	7.73359	0.857735	1
Smp_019030.1	0.0538215	6.95755	0.707342	1
Smp_019040.1	-0.0384526	6.46687	0.792612	1
Smp_019050.1	-0.0182174	2.29446	0.934993	1
Smp_019050.2	-0.0928555	2.84789	0.741641	1
Smp_019060.1	0.0520072	1.56907	0.880092	1
Smp_019100.1	0.0613773	7.57647	0.664771	1
Smp_019130.1	0.0689296	4.96215	0.711192	1
Smp_019170.1	-0.0882517	8.68187	0.572505	1
Smp_019190.1	-0.24996	6.36114	0.113817	0.949167
Smp_019210.1	-0.126063	2.20207	0.682625	1
Smp_019260.1	-0.279607	6.82312	0.0653485	0.876122
Smp_019260.2	-0.236177	6.57371	0.190427	1
Smp_019280.1	0.271093	3.0392	0.35151	1
Smp_019340.1	-0.224983	6.04433	0.244752	1
Smp_019350.1	-0.195814	2.67589	0.52167	1
Smp_019380.1	0.0255903	6.89183	0.848908	1
Smp_019430.1	-0.0167529	6.85666	0.86119	1
Smp_019440.1	-0.0368283	3.02884	0.971305	1
Smp_019490.1	-0.30581	5.28384	0.11479	0.949167
Smp_019490.4	-0.30809	5.28205	0.111673	0.949167
Smp_019610.1	-0.141012	3.72934	0.554832	1
Smp_019620.1	-0.0106415	5.28326	0.983674	1
Smp_019620.2	-0.019863	5.39336	0.933747	1
Smp_019620.3	-0.0137916	5.36843	0.96239	1
Smp_019630.1	0.00888377	5.9356	0.984957	1
Smp_019640.1	0.00823367	5.00884	0.98951	1
Smp_019640.2	-0.0328639	4.52452	0.884173	1
Smp_019680.1	0.035192	7.18027	0.868067	1
Smp_019690.1	0.0174401	7.72969	0.974042	1
Smp_019730.1	0.429046	5.87275	0.017528	0.62851
Smp_019730.2	0.429046	5.87275	0.017528	0.62851
Smp_019750.1	-0.144131	4.49916	0.49511	1
Smp_019750.2	-0.065417	5.26873	0.69174	1
Smp_019790.1	-0.142651	8.67758	0.3409	1
Smp_019810.1	-0.255328	1.71474	0.442358	1
Smp_019820.1	-0.181547	5.25708	0.360564	1
Smp_019840.1	-0.0371426	6.70849	0.783572	1
Smp_019840.2	-0.0322552	6.7296	0.804997	1
Smp_019860.1	-0.228411	3.7578	0.311156	1
Smp_019880.1	-0.23176	5.99402	0.136877	0.976446
Smp_019890.1	0.00520166	5.55284	0.991005	1
Smp_019900.1	-0.0473891	6.66988	0.769241	1
Smp_019920.1	-0.194531	3.41354	0.489286	1
Smp_019940.1	0.00458521	6.86337	0.900627	1
Smp_019940.4	0.0100196	6.87587	0.873144	1
Smp_019940.5	0.0414616	6.77917	0.71613	1
Smp_019950.1	0.0869042	5.88709	0.669379	1
Smp_019980.1	-0.297639	6.94339	0.123484	0.962139
Smp_019990.1	0.178247	5.13069	0.361948	1
Smp_020040.1	0.12332	8.35424	0.403694	1
Smp_020040.2	0.0956863	8.53688	0.513019	1
Smp_020050.1	0.0193133	7.8467	0.821239	1
Smp_020060.1	0.0502296	6.9504	0.76531	1
Smp_020070.1	-0.123707	4.32585	0.658671	1
Smp_020080.1	-0.0290515	4.28405	0.897227	1
Smp_020080.2	-0.0364348	4.27932	0.874164	1
Smp_020090.1	-0.00139593	4.90872	0.984484	1
Smp_020120.1	0.236897	5.41217	0.222099	1
Smp_020130.1	0.193232	6.2667	0.238209	1
Smp_020170.1	0.0357628	4.40358	0.859531	1
Smp_020200.1	0.0902653	6.82167	0.559713	1
Smp_020210.1	0.0614113	6.58945	0.70244	1
Smp_020220.1	0.162259	4.74971	0.435675	1
Smp_020220.2	0.174826	4.15514	0.394395	1
Smp_020270.1	0.215051	5.99407	0.222969	1
Smp_020300.1	-0.139757	8.39746	0.344545	1
Smp_020340.1	0.26746	4.0659	0.225998	1
Smp_020360.1	0.063872	7.5306	0.608427	1
Smp_020370.1	0.314215	8.31747	0.0350854	0.751142
Smp_020400.1	-0.0322082	5.54277	0.896174	1
Smp_020450.1	0.206026	7.08944	0.157187	0.999605
Smp_020460.1	-0.101988	2.52985	0.681612	1
Smp_020480.1	0.233047	6.07624	0.140181	0.976446
Smp_020540.1	0.172504	0.641428	0.709413	1
Smp_020550.1	0.257889	4.54044	0.244824	1
Smp_020590.1	-0.0451339	6.54111	0.768111	1
Smp_020760.1	0.0712258	7.01094	0.693833	1
Smp_020760.2	0.0914056	6.90748	0.601784	1
Smp_020770.1	-0.190184	5.28837	0.341517	1
Smp_020800.1	0.0893666	6.23428	0.634154	1
Smp_020840.1	-0.450041	2.89097	0.118872	0.959303
Smp_020920.1	0.212949	7.74845	0.164477	1
Smp_020920.2	0.236454	7.56068	0.119105	0.959303
Smp_021040.1	-0.0144004	5.02237	0.915292	1
Smp_021070.1	-0.128278	5.30948	0.468778	1
Smp_021080.1	0.124158	5.50505	0.510286	1
Smp_021100.1	-0.068917	8.04532	0.643956	1
Smp_021130.1	-0.0729577	6.63218	0.626845	1
Smp_021140.1	-0.0121421	6.55318	0.996568	1
Smp_021160.1	0.0278672	6.55862	0.835647	1
Smp_021170.1	-0.202979	8.81912	0.180477	1
Smp_021190.1	0.496943	4.76999	0.0262933	0.680478
Smp_021220.1	-0.115392	6.25966	0.625217	1
Smp_021260.1	0.158094	3.37782	0.540362	1
Smp_021280.1	0.19534	4.91907	0.353541	1
Smp_021290.1	0.0237243	6.91774	0.868149	1
Smp_021300.1	-0.166578	7.87545	0.289991	1
Smp_021320.1	0.242428	4.21479	0.314386	1
Smp_021330.1	0.100096	5.56861	0.626865	1
Smp_021330.2	0.022198	6.10351	0.895272	1
Smp_021340.1	-0.0948395	7.77162	0.50615	1
Smp_021340.2	-0.0945894	7.77149	0.50719	1
Smp_021340.3	-0.0831678	7.62635	0.563388	1
Smp_021370.1	-0.0735984	5.51564	0.713033	1
Smp_021540.1	-0.0855561	7.14593	0.554193	1
Smp_021550.1	-0.0549022	5.98709	0.796028	1
Smp_021590.1	0.248986	2.82173	0.381688	1
Smp_021600.1	0.0525771	3.95359	0.827364	1
Smp_021730.1	0.206825	6.71802	0.16199	1
Smp_021730.2	0.207115	6.71788	0.161404	1
Smp_021730.3	0.208278	6.71737	0.159289	0.999662
Smp_021750.1	-0.0730802	6.40477	0.613213	1
Smp_021750.2	-0.0876671	6.61452	0.56064	1
Smp_021760.1	-0.13986	5.37577	0.461751	1
Smp_021790.1	0.073814	-0.0771601	0.94274	1
Smp_021790.2	0.20913	0.60108	0.609476	1
Smp_021800.1	0.0288971	5.45282	0.912643	1
Smp_021830.1	0.0927451	4.76604	0.662898	1
Smp_021870.1	-0.167672	8.21258	0.272378	1
Smp_021910.1	0.0175457	4.93262	0.895554	1
Smp_021920.1	0.115914	7.90616	0.474032	1
Smp_021920.3	0.116769	7.90811	0.471218	1
Smp_021950.1	-0.111199	6.76534	0.487568	1
Smp_021950.2	-0.111003	6.76399	0.488314	1
Smp_021960.1	-0.113944	5.66544	0.550371	1
Smp_021980.1	-0.0994688	7.15658	0.526429	1
Smp_022020.1	-0.244748	7.86556	0.1015	0.94696
Smp_022020.2	-0.240969	7.73007	0.106892	0.94696
Smp_022020.3	-0.244971	7.86569	0.101183	0.94696
Smp_022050.1	-0.127757	4.74773	0.571286	1
Smp_022090.1	0.214104	7.23784	0.184335	1
Smp_022100.1	0.105072	3.41797	0.630252	1
Smp_022110.1	0.0167624	6.80901	0.933301	1
Smp_022130.1	0.0337559	6.60913	0.769781	1
Smp_022140.1	0.258195	5.88744	0.172396	1
Smp_022150.1	0.0862793	5.57428	0.651493	1
Smp_022170.1	0.110936	6.82364	0.475648	1
Smp_022300.1	0.372312	0.597202	0.381637	1
Smp_022310.1	-0.0962916	8.78376	0.532223	1
Smp_022320.1	-0.0223816	4.59446	0.923028	1
Smp_022320.2	-0.071294	5.01948	0.745183	1
Smp_022330.1	0.0295576	7.48046	0.922189	1
Smp_022340.1	0.356012	5.6742	0.0601749	0.843265
Smp_022400.1	0.215337	7.41795	0.167144	1
Smp_022430.1	-0.254892	2.92866	0.445955	1
Smp_022450.2	0.0343509	7.53396	0.923928	1
Smp_022460.1	0.302794	3.14564	0.270622	1
Smp_022470.1	0.236032	4.22271	0.347233	1
Smp_022480.1	-0.249354	0.0288073	0.68447	1
Smp_022500.1	-0.113568	5.47318	0.559606	1
Smp_022520.1	-0.657239	0.395078	0.12618	0.967141
Smp_022540.1	-0.156229	5.61663	0.407054	1
Smp_022560.1	0.24561	4.29938	0.356981	1
Smp_022560.2	0.0150218	5.07631	0.957507	1
Smp_022570.1	-0.204615	5.3049	0.313055	1
Smp_022630.1	-0.136332	7.13465	0.395908	1
Smp_022640.1	0.070738	7.99041	0.646854	1
Smp_022660.1	0.0173885	7.39502	0.93746	1
Smp_022700.1	-0.0377411	4.97544	0.891298	1
Smp_022700.2	-0.0465096	5.14912	0.852776	1
Smp_022730.1	0.152657	4.78539	0.707377	1
Smp_022810.1	-0.0417812	5.62832	0.85845	1
Smp_022810.2	-0.10693	5.20755	0.629103	1
Smp_022850.1	0.0959165	5.57363	0.616638	1
Smp_022890.1	0.128868	3.28883	0.67827	1
Smp_022960.1	0.147996	5.52804	0.455632	1
Smp_022990.1	0.00409999	5.20724	0.949262	1
Smp_023010.1	-0.090356	-0.950298	1	1
Smp_023140.1	-0.545136	-0.0074225	0.23559	1
Smp_023150.1	-0.125651	6.36171	0.380209	1
Smp_023160.1	0.0662326	4.74429	0.728739	1
Smp_023170.1	0.205109	6.59116	0.174078	1
Smp_023230.1	-0.197345	5.57679	0.314847	1
Smp_023240.1	0.0389718	2.40582	0.900009	1
Smp_023250.1	-0.228027	5.9977	0.240148	1
Smp_023250.2	-0.240316	5.97855	0.216791	1
Smp_023270.1	0.147366	6.13488	0.415261	1
Smp_023270.2	0.132551	6.32812	0.457807	1
Smp_023360.1	0.152575	8.10443	0.299573	1
Smp_023360.2	0.148973	8.11778	0.311845	1
Smp_023470.1	-0.199688	2.25898	0.545119	1
Smp_023530.1	0.114736	6.99121	0.436527	1
Smp_023550.1	0.157105	8.66915	0.328598	1
Smp_023570.1	-0.486236	1.60215	0.189187	1
Smp_023620.1	0.00162899	6.9975	0.993082	1
Smp_023660.1	-0.130491	5.72583	0.443105	1
Smp_023670.1	0.0755564	5.68354	0.670543	1
Smp_023700.1	-0.358439	4.16048	0.165968	1
Smp_023700.2	-0.271031	4.71138	0.247345	1
Smp_023710.1	0.814695	1.41888	0.0525632	0.816663
Smp_023830.1	0.0137147	3.6335	0.992669	1
Smp_023840.1	0.100666	2.6161	0.850639	1
Smp_023860.1	-0.174694	2.43428	0.591287	1
Smp_023930.1	-0.042798	4.57316	0.901747	1
Smp_023930.2	-0.0501821	3.91385	0.881364	1
Smp_023940.1	-0.0347119	7.73478	0.745791	1
Smp_023990.1	0.0123633	6.21056	0.925879	1
Smp_024000.1	0.107992	6.53593	0.481319	1
Smp_024010.1	0.325605	2.36214	0.346039	1
Smp_024030.1	0.295619	4.68051	0.171128	1
Smp_024060.1	-0.039983	5.18556	0.828734	1
Smp_024060.2	-0.0388197	5.18322	0.833608	1
Smp_024070.1	-0.184739	4.14488	0.521423	1
Smp_024110.1	0.0292085	9.78627	0.883071	1
Smp_024120.1	-0.0781255	5.62787	0.747406	1
Smp_024140.1	0.102418	10.8961	0.505475	1
Smp_024140.3	0.0937965	10.9959	0.543267	1
Smp_024140.4	0.093732	10.9976	0.54368	1
Smp_024150.1	0.17854	7.59201	0.249575	1
Smp_024190.1	-0.113276	8.68089	0.463074	1
Smp_024220.1	-0.11405	6.18226	0.478464	1
Smp_024240.1	0.0828433	5.58518	0.607596	1
Smp_024290.1	0.0369788	4.79421	0.93467	1
Smp_024360.1	0.0461997	6.29493	0.771897	1
Smp_024360.2	0.0284733	6.08827	0.880614	1
Smp_024370.1	0.190172	7.56579	0.207835	1
Smp_024380.1	-0.00122821	6.64115	0.968445	1
Smp_024390.1	0.0011989	5.47785	0.994877	1
Smp_024390.2	-0.0401136	5.65166	0.821263	1
Smp_024390.3	-0.0395992	5.65724	0.824299	1
Smp_024450.1	-0.0134135	7.37466	0.859174	1
Smp_024490.1	0.0193851	6.49345	0.924053	1
Smp_024500.1	0.311057	5.89749	0.0855077	0.933552
Smp_024500.4	0.269283	5.57844	0.141481	0.977325
Smp_024520.1	0.137422	5.9974	0.388517	1
Smp_024580.1	-0.0674337	6.98389	0.631673	1
Smp_024580.2	-0.06511	7.1267	0.637399	1
Smp_024590.1	-0.0697015	5.07453	0.849641	1
Smp_024660.1	0.0813957	6.0003	0.610387	1
Smp_024670.1	0.0173753	5.5875	0.949392	1
Smp_024780.1	0.0695374	9.01636	0.596268	1
Smp_024780.2	0.0696043	9.01941	0.596001	1
Smp_024800.1	-0.0818427	3.25921	0.796202	1
Smp_024810.1	-0.123294	4.77972	0.539134	1
Smp_024820.1	0.203683	6.36797	0.272307	1
Smp_024820.2	0.217345	6.70196	0.24152	1
Smp_024850.1	0.0520058	7.39887	0.78205	1
Smp_024860.1	0.398242	3.29688	0.141089	0.976446
Smp_024870.1	-0.106095	1.52191	0.803771	1
Smp_024880.1	-0.0499506	7.10597	0.679917	1
Smp_024900.1	-0.175218	8.18978	0.23897	1
Smp_024930.1	0.0173629	4.89597	0.940769	1
Smp_024970.1	0.105093	7.4641	0.505805	1
Smp_025010.1	-0.0835643	7.3926	0.543106	1
Smp_025020.1	0.154147	5.14438	0.42189	1
Smp_025030.1	0.314734	6.15437	0.0432881	0.769495
Smp_025100.1	-0.0477433	6.29554	0.739416	1
Smp_025130.1	-0.11934	6.19433	0.546341	1
Smp_025150.1	-0.196681	5.81258	0.299113	1
Smp_025160.1	-0.265742	4.67514	0.213242	1
Smp_025160.2	-0.236466	4.83531	0.261805	1
Smp_025160.3	-0.253678	4.76544	0.234723	1
Smp_025260.1	-0.143606	5.91087	0.367868	1
Smp_025340.1	-0.0536032	5.39997	0.762307	1
Smp_025360.1	-0.104858	6.76038	0.534159	1
Smp_025370.1	-0.404853	4.26519	0.162185	1
Smp_025380.1	-0.123609	4.16318	0.697073	1
Smp_025410.1	-0.424914	1.79326	0.322796	1
Smp_025440.1	-0.00325183	7.02175	0.991588	1
Smp_025510.1	0.290268	7.9067	0.0581402	0.832327
Smp_025550.1	-0.145045	7.26106	0.342182	1
Smp_025560.1	0.174389	6.54601	0.270937	1
Smp_025570.1	0.0031913	6.31918	0.995861	1
Smp_025620.1	-0.0293095	2.62066	0.920795	1
Smp_025670.1	0.00212809	6.32152	0.994486	1
Smp_025680.1	-0.16561	4.75404	0.486623	1
Smp_025700.1	0.77315	2.80118	0.0124779	0.524578
Smp_025740.1	-0.0626435	5.43787	0.719653	1
Smp_025750.1	-0.0560053	6.39741	0.69083	1
Smp_025800.1	0.161746	5.95142	0.469573	1
Smp_025830.1	0.454735	0.237656	0.392597	1
Smp_025860.1	0.0339189	4.0847	0.780421	1
Smp_025890.1	-0.26314	4.12147	0.246366	1
Smp_025950.1	-0.0360826	6.14643	0.824096	1
Smp_026040.1	-0.00557043	6.50785	0.941755	1
Smp_026090.1	-0.0616769	5.23318	0.70309	1
Smp_026160.1	0.0921024	8.61377	0.640106	1
Smp_026160.2	0.0791027	8.21008	0.688866	1
Smp_026190.1	-0.0355354	4.85957	0.927531	1
Smp_026230.1	-0.271093	4.89034	0.260014	1
Smp_026250.1	-0.155223	6.78893	0.323203	1
Smp_026250.2	-0.198634	7.11546	0.197756	1
Smp_026250.3	-0.107638	7.72525	0.504294	1
Smp_026260.1	-0.155183	6.61562	0.325051	1
Smp_026270.1	-0.262761	7.48582	0.0801225	0.921259
Smp_026280.1	-0.1965	5.72384	0.330336	1
Smp_026300.1	0.00875005	5.45327	0.953375	1
Smp_026310.1	-0.0242108	6.62727	0.888106	1
Smp_026320.1	-0.00835712	8.10727	0.94575	1
Smp_026340.1	-0.188015	2.76022	0.519098	1
Smp_026390.1	0.121711	5.05023	0.539061	1
Smp_026420.1	-0.148733	5.4248	0.431131	1
Smp_026450.1	-0.0481833	1.54617	0.906753	1
Smp_026450.2	0.0280169	4.5371	0.862231	1
Smp_026460.1	-0.075805	6.14738	0.568086	1
Smp_026510.1	0.0577365	6.19544	0.780488	1
Smp_026540.1	0.0176799	6.28476	0.898443	1
Smp_026560.1	0.096052	7.73275	0.535154	1
Smp_026560.2	0.117818	8.13432	0.435334	1
Smp_026570.1	0.340978	6.60539	0.0739644	0.911944
Smp_026630.1	0.0357602	6.579	0.803826	1
Smp_026670.1	0.432396	4.67592	0.0407	0.767771
Smp_026700.1	-0.258028	3.93417	0.313222	1
Smp_026770.1	-0.191116	6.67503	0.268475	1
Smp_026810.1	0.337313	3.09648	0.24092	1
Smp_026830.1	-0.564692	4.42505	0.0173183	0.62851
Smp_026830.2	-0.553597	4.41842	0.0195137	0.649008
Smp_026910.1	-0.0319649	8.86026	0.869251	1
Smp_026910.2	-0.0229492	8.71152	0.918566	1
Smp_026920.1	0.603451	1.64101	0.223154	1
Smp_026930.1	-0.162984	5.29876	0.398363	1
Smp_027000.1	-0.158289	6.61578	0.291771	1
Smp_027010.1	-0.123706	6.17213	0.44331	1
Smp_027010.2	-0.0946201	6.33677	0.54582	1
Smp_027040.1	0.0862013	6.72264	0.588636	1
Smp_027080.1	-0.204224	4.91031	0.35071	1
Smp_027210.1	-0.746976	0.0371522	0.133136	0.976446
Smp_027220.1	-0.142583	4.53573	0.729451	1
Smp_027240.1	-0.776053	2.82699	0.0120327	0.512432
Smp_027250.1	-0.196697	3.94805	0.403049	1
Smp_027300.1	-0.173495	5.52686	0.341618	1
Smp_027340.1	-0.360421	5.0813	0.0599527	0.842694
Smp_027360.1	0.74077	1.72112	0.0364726	0.751142
Smp_027370.1	-0.353662	4.59506	0.107374	0.94696
Smp_027390.1	-0.0132407	7.55726	0.935218	1
Smp_027400.1	-0.177599	6.57374	0.270392	1
Smp_027430.1	0.0443264	3.08028	0.895093	1
Smp_027450.1	-0.277026	6.26161	0.0705796	0.900568
Smp_027480.1	0.140702	5.61349	0.469755	1
Smp_027500.1	-1.43877	-0.772658	0.0114792	0.509827
Smp_027550.1	-0.25226	8.95106	0.097316	0.94696
Smp_027550.2	-0.248747	8.77282	0.104303	0.94696
Smp_027610.1	-0.0123771	8.44316	0.922563	1
Smp_027750.1	-0.0147189	5.71429	0.994965	1
Smp_027850.1	-0.0166953	6.05649	0.904497	1
Smp_027870.1	0.0835564	7.35475	0.587754	1
Smp_027880.1	0.0925383	5.86601	0.673493	1
Smp_027890.1	-0.103802	8.17138	0.485744	1
Smp_027900.1	-0.141952	7.97368	0.341248	1
Smp_027910.1	0.0431421	7.26974	0.784842	1
Smp_027920.1	0.0677404	6.86307	0.675128	1
Smp_027970.1	-0.133084	6.39186	0.36932	1
Smp_027990.1	-0.0248715	7.17195	0.824328	1
Smp_028030.1	0.185018	8.31566	0.215437	1
Smp_028050.1	-0.103168	3.43085	0.690284	1
Smp_028060.1	-0.0977237	4.01554	0.726463	1
Smp_028070.1	0.1148	7.81475	0.455622	1
Smp_028070.2	0.11674	7.85886	0.451405	1
Smp_028080.1	-0.00867113	7.39302	0.998529	1
Smp_028100.1	-0.118264	6.06706	0.460927	1
Smp_028100.2	-0.121569	6.065	0.447412	1
Smp_028120.1	0.145078	7.25279	0.359759	1
Smp_028140.1	0.045622	7.51848	0.766715	1
Smp_028150.1	-0.166986	2.59929	0.676969	1
Smp_028170.1	-0.123061	9.51929	0.42637	1
Smp_028170.2	-0.12587	9.4974	0.416307	1
Smp_028170.3	-0.126025	9.49995	0.4155	1
Smp_028190.1	0.0763561	4.69048	0.767587	1
Smp_028200.1	-0.0580107	7.76726	0.685743	1
Smp_028330.1	0.0279866	5.98647	0.81904	1
Smp_028340.1	-0.0473958	5.67553	0.801279	1
Smp_028360.1	-0.219062	3.66863	0.39608	1
Smp_028410.1	0.753452	1.56263	0.0372683	0.751142
Smp_028430.1	-0.397121	2.41534	0.225082	1
Smp_028440.1	0.00845119	7.29931	0.988689	1
Smp_028440.2	-0.000222542	7.06157	0.949621	1
Smp_028450.1	0.391881	0.648616	0.35917	1
Smp_028490.1	0.173768	2.9894	0.547249	1
Smp_028500.1	-0.495147	2.3615	0.115921	0.952463
Smp_028550.1	0.0359893	5.63005	0.886932	1
Smp_028620.1	-0.244925	3.68598	0.296812	1
Smp_028630.1	-0.016072	7.29902	0.912687	1
Smp_028650.1	0.0559709	6.59075	0.674853	1
Smp_028670.1	-0.33086	2.34851	0.276644	1
Smp_028670.2	-0.389356	1.41814	0.27832	1
Smp_028690.1	0.0423054	6.93406	0.777778	1
Smp_028730.1	-0.0327387	6.45277	0.888211	1
Smp_028840.1	1.0159	3.21466	0.00321196	0.302789
Smp_028850.1	1.60298	5.83279	1.12726e-16	1.4962e-13
Smp_028860.1	0.849973	2.32019	0.00639473	0.385802
Smp_028870.1	-0.470744	4.91274	0.0155713	0.592924
Smp_028930.1	0.0383639	4.90173	0.802863	1
Smp_028940.1	0.0320895	5.26042	0.796996	1
Smp_028980.1	-0.0631381	4.86858	0.799996	1
Smp_028990.1	-0.17215	6.19769	0.269818	1
Smp_028990.2	-0.160399	5.82367	0.387902	1
Smp_028990.3	-0.156307	5.90936	0.403238	1
Smp_029040.1	-0.361583	5.37635	0.113486	0.949167
Smp_029060.1	-0.170287	6.02193	0.312608	1
Smp_029070.1	0.0790923	5.43381	0.67923	1
Smp_029100.1	-0.373968	2.922	0.187058	1
Smp_029100.2	-0.389176	2.88918	0.168176	1
Smp_029150.1	0.0873372	3.93847	0.746915	1
Smp_029160.1	-0.137254	6.81252	0.351674	1
Smp_029210.1	-0.0300352	6.25434	0.893172	1
Smp_029230.1	-0.216309	2.73746	0.5809	1
Smp_029240.1	0.0687461	7.5042	0.679139	1
Smp_029240.2	0.0705662	7.71312	0.666973	1
Smp_029240.3	0.0751338	7.5541	0.646722	1
Smp_029310.1	0.0747673	5.94003	0.644626	1
Smp_029360.1	0.115297	6.35031	0.428165	1
Smp_029370.1	-0.0589501	5.31316	0.717472	1
Smp_029390.1	0.0143581	8.03923	0.920598	1
Smp_029410.1	0.0750571	6.88392	0.614127	1
Smp_029470.1	-0.165404	3.89462	0.528448	1
Smp_029480.1	0.672405	2.28131	0.0362978	0.751142
Smp_029500.1	0.0715831	6.52582	0.566589	1
Smp_029520.1	0.100917	4.74592	0.666768	1
Smp_029670.1	0.356916	6.49306	0.0212086	0.660772
Smp_029700.1	-0.0530703	4.69013	0.894444	1
Smp_029730.1	-0.0468898	7.36571	0.715792	1
Smp_029740.1	-0.149524	4.63771	0.486809	1
Smp_029750.1	-0.111251	5.17177	0.640721	1
Smp_029780.1	1.74363	0.276701	0.000194982	0.0476731
Smp_029790.1	1.3361	-0.731674	0.0292913	0.70608
Smp_029800.1	0.0800987	5.79804	0.689687	1
Smp_029820.1	0.138623	3.27577	0.550732	1
Smp_029850.1	-0.183228	7.43231	0.239099	1
Smp_029890.1	0.0261238	6.63929	0.893424	1
Smp_029900.1	-0.419545	4.54671	0.0595805	0.841281
Smp_029900.2	-0.444902	4.22705	0.078093	0.920667
Smp_029940.1	0.272323	5.85193	0.139798	0.976446
Smp_029940.2	0.261312	5.89619	0.0897292	0.939307
Smp_029970.1	-0.19122	6.46741	0.312175	1
Smp_029990.1	-0.0706602	7.52444	0.640604	1
Smp_030000.1	0.194548	9.37474	0.20584	1
Smp_030010.1	0.0586043	8.27451	0.705041	1
Smp_030010.2	0.115713	8.57737	0.444839	1
Smp_030010.3	0.0906398	8.69481	0.548087	1
Smp_030020.1	0.0486735	5.59067	0.810915	1
Smp_030030.1	-0.213918	4.72831	0.321562	1
Smp_030050.1	0.270293	0.592594	0.472284	1
Smp_030110.1	0.263186	4.77203	0.22534	1
Smp_030150.1	0.0583227	6.26854	0.716163	1
Smp_030180.1	0.0784938	1.69426	0.822995	1
Smp_030220.1	0.23156	5.75729	0.231987	1
Smp_030250.1	-0.41903	6.74747	0.00572532	0.358159
Smp_030260.1	-0.168446	0.083985	0.793157	1
Smp_030280.1	0.196211	5.31926	0.32358	1
Smp_030290.1	-0.204607	4.19757	0.365469	1
Smp_030300.1	0.104602	7.85801	0.507645	1
Smp_030300.2	0.053284	8.36732	0.717077	1
Smp_030300.3	0.357426	9.99861	0.0200558	0.649008
Smp_030300.4	0.319631	10.1403	0.0368358	0.751142
Smp_030320.1	0.130283	7.64449	0.432025	1
Smp_030330.1	0.185231	3.93685	0.404816	1
Smp_030330.2	0.118875	4.20815	0.571128	1
Smp_030370.1	-0.159389	8.80421	0.269811	1
Smp_030400.1	0.0747016	5.6946	0.719985	1
Smp_030500.1	0.0346347	6.98116	0.830166	1
Smp_030500.2	0.0029235	6.42087	0.999923	1
Smp_030690.1	0.0459747	6.64737	0.732757	1
Smp_030710.1	-0.0135212	5.61754	0.97289	1
Smp_030730.1	-0.139265	9.93233	0.332774	1
Smp_030760.1	-0.206009	5.92992	0.284473	1
Smp_030780.1	-0.103358	8.66286	0.505901	1
Smp_030830.1	-0.108857	7.10954	0.4477	1
Smp_030830.2	-0.0942377	7.50025	0.495266	1
Smp_030860.1	0.137995	7.71434	0.395401	1
Smp_030870.1	-0.138275	1.76393	0.667245	1
Smp_030920.1	-0.199678	5.77722	0.305666	1
Smp_030920.2	-0.157814	5.70821	0.425712	1
Smp_030930.1	-0.0149194	4.60768	0.932729	1
Smp_030930.2	-0.135691	5.05396	0.472549	1
Smp_031000.1	0.122668	7.41612	0.43394	1
Smp_031000.2	0.100888	7.53292	0.522874	1
Smp_031000.3	0.0962319	7.49819	0.541912	1
Smp_031010.1	-0.0364587	6.0135	0.79353	1
Smp_031040.1	-0.0404231	7.22398	0.810859	1
Smp_031040.2	-0.0586117	7.29976	0.717181	1
Smp_031050.1	0.0165991	7.84225	0.958074	1
Smp_031070.1	0.00437845	6.24642	0.976325	1
Smp_031070.2	0.0120705	6.64397	0.973476	1
Smp_031070.3	-0.034865	7.11606	0.788615	1
Smp_031100.1	0.169961	7.86471	0.272275	1
Smp_031180.1	-0.330961	5.86124	0.0937393	0.946568
Smp_031190.1	-0.119661	5.54937	0.498242	1
Smp_031220.1	-0.111742	4.05773	0.612974	1
Smp_031250.1	-0.367	2.11349	0.397684	1
Smp_031270.1	-0.125822	4.26614	0.684141	1
Smp_031270.2	-0.160297	3.82984	0.599742	1
Smp_031300.1	-0.271774	4.8848	0.222938	1
Smp_031310.1	0.188372	6.25792	0.279566	1
Smp_031350.1	0.183769	4.71426	0.372649	1
Smp_031360.1	-0.0718518	7.94206	0.633925	1
Smp_031360.2	-0.0580621	7.98835	0.701731	1
Smp_031400.1	0.0323515	7.09257	0.790903	1
Smp_031430.1	0.542571	3.91108	0.0303267	0.715631
Smp_031530.1	-0.284036	4.56005	0.182905	1
Smp_031560.1	0.179608	4.95971	0.37336	1
Smp_031570.1	0.41017	8.12836	0.0279019	0.691714
Smp_031590.1	-0.277483	4.3764	0.310388	1
Smp_031680.1	0.285116	3.73681	0.263165	1
Smp_031690.1	0.0909424	5.73701	0.645449	1
Smp_031710.1	-0.0400893	6.27886	0.814575	1
Smp_031720.1	-0.100485	6.94146	0.527515	1
Smp_031730.1	0.132092	5.58769	0.532306	1
Smp_031770.1	0.229634	8.02825	0.15813	0.999662
Smp_031770.10	0.189246	7.31791	0.236155	1
Smp_031770.11	0.195418	7.50909	0.230493	1
Smp_031770.12	0.152187	7.20759	0.348829	1
Smp_031770.13	0.236619	7.05332	0.138806	0.976446
Smp_031770.14	0.23102	7.90604	0.1522	0.99662
Smp_031770.15	0.154156	7.36088	0.360701	1
Smp_031770.2	0.208712	7.85686	0.201361	1
Smp_031770.3	0.234586	6.75242	0.13363	0.976446
Smp_031770.4	0.235559	8.17749	0.14561	0.986783
Smp_031770.5	0.220792	8.03601	0.177574	1
Smp_031770.7	0.266715	7.85851	0.0978157	0.94696
Smp_031770.8	0.138822	7.25734	0.420406	1
Smp_031770.9	0.217778	8.11772	0.182307	1
Smp_031860.1	0.161821	7.47746	0.296565	1
Smp_031880.1	-0.176779	7.85115	0.262786	1
Smp_031920.1	-0.157354	7.42547	0.340334	1
Smp_031920.2	-0.145433	7.42167	0.37324	1
Smp_031920.3	-0.144859	7.42117	0.3753	1
Smp_031920.4	-0.145026	7.41033	0.378637	1
Smp_031920.5	-0.140139	7.80949	0.389205	1
Smp_031920.7	-0.133225	7.45677	0.424228	1
Smp_031940.1	-0.088335	7.45466	0.565282	1
Smp_031950.1	-0.0130663	5.33781	0.979461	1
Smp_031950.2	0.02132	5.62703	0.881622	1
Smp_031990.1	-0.377133	5.02751	0.0437553	0.769945
Smp_032000.1	-0.166849	3.82499	0.490499	1
Smp_032060.1	-0.644139	4.68721	0.00361967	0.303309
Smp_032150.1	-0.0943404	5.71389	0.561949	1
Smp_032180.1	0.150387	7.24251	0.355014	1
Smp_032230.1	-0.135213	4.98525	0.549625	1
Smp_032240.1	-0.163401	4.56723	0.51133	1
Smp_032250.1	-0.12445	6.71576	0.423842	1
Smp_032260.1	-0.127462	7.73705	0.379463	1
Smp_032280.1	-0.21609	8.91622	0.149699	0.993895
Smp_032310.1	-0.321821	5.49651	0.111783	0.949167
Smp_032320.1	-0.0405823	5.77159	0.810012	1
Smp_032320.2	-0.0796272	6.29077	0.635815	1
Smp_032320.6	-0.127751	6.69046	0.391873	1
Smp_032420.1	-0.192938	4.59246	0.383234	1
Smp_032480.1	-0.0320889	8.68098	0.817301	1
Smp_032490.1	0.197797	5.21312	0.328488	1
Smp_032500.1	0.15995	4.56959	0.471724	1
Smp_032510.1	-0.0182711	9.32342	0.895256	1
Smp_032520.1	-0.135548	8.96371	0.367829	1
Smp_032580.1	-0.121932	6.63697	0.498558	1
Smp_032580.2	-0.0899407	6.70892	0.623634	1
Smp_032580.3	-0.0903161	6.70731	0.621754	1
Smp_032640.1	0.0843278	4.43727	0.678115	1
Smp_032740.1	0.305603	3.17843	0.342671	1
Smp_032750.1	0.398431	3.59422	0.16442	1
Smp_032760.1	0.282748	5.55217	0.161022	1
Smp_032770.1	-0.0997378	6.41552	0.502861	1
Smp_032780.1	0.0831586	5.88591	0.720206	1
Smp_032790.1	-0.228033	3.47813	0.446578	1
Smp_032800.1	-0.0231493	7.24585	0.805119	1
Smp_032800.2	-0.0263531	7.25466	0.787548	1
Smp_032810.1	0.0939572	6.03224	0.587977	1
Smp_032820.1	-0.154121	6.49196	0.368201	1
Smp_032820.2	-0.149963	6.28659	0.385518	1
Smp_032920.1	-0.265776	2.34678	0.39555	1
Smp_032920.2	-0.619053	3.44712	0.0139579	0.558641
Smp_032930.1	0.00894271	6.89751	0.923412	1
Smp_032930.2	0.00870666	6.89762	0.924574	1
Smp_032950.1	-0.121475	1.29447	0.899397	1
Smp_032970.1	0.833106	4.41962	0.000460305	0.0914758
Smp_032990.1	0.3936	0.596832	0.305707	1
Smp_033000.1	0.13677	1.90394	0.618517	1
Smp_033010.1	-0.267607	1.1585	0.458284	1
Smp_033020.1	-0.276299	5.77965	0.150587	0.993895
Smp_033040.1	-0.0685341	5.49271	0.70416	1
Smp_033050.1	0.169922	7.14627	0.279348	1
Smp_033050.2	0.178325	7.00468	0.254237	1
Smp_033050.3	0.150927	6.95652	0.329768	1
Smp_033110.1	-0.00540824	5.83251	0.917602	1
Smp_033130.1	0.0194357	6.28845	0.834128	1
Smp_033140.1	0.16	4.84515	0.487217	1
Smp_033150.1	0.0575255	3.04674	0.850372	1
Smp_033200.1	0.154144	3.23531	0.761226	1
Smp_033210.1	-0.357326	3.12287	0.211669	1
Smp_033260.1	-0.004995	6.63096	0.992945	1
Smp_033260.2	-0.0103481	6.80817	0.971475	1
Smp_033330.1	0.535332	4.28638	0.0148017	0.570634
Smp_033350.1	0.231879	6.83866	0.124159	0.962139
Smp_033370.1	-0.0133738	4.23529	1	1
Smp_033400.1	-0.355537	3.67929	0.16226	1
Smp_033510.1	-0.0867488	1.41487	0.84199	1
Smp_033530.1	-0.17515	5.98934	0.259049	1
Smp_033530.3	-0.264368	6.22612	0.0924504	0.941838
Smp_033540.1	-0.0624174	5.19019	0.704978	1
Smp_033550.1	0.166802	5.14129	0.419707	1
Smp_033590.1	0.117015	5.1959	0.553509	1
Smp_033600.1	-0.0686899	7.11313	0.665946	1
Smp_033610.1	-0.102053	4.75225	0.685497	1
Smp_033620.1	0.046207	4.92348	0.804657	1
Smp_033660.1	-0.217588	5.77736	0.232018	1
Smp_033670.1	-0.243042	5.5713	0.19761	1
Smp_033670.2	-0.243198	5.56887	0.197062	1
Smp_033670.3	-0.282792	5.84732	0.0698253	0.900568
Smp_033670.4	-0.307597	5.92525	0.0494967	0.804559
Smp_033670.5	-0.26795	6.1052	0.0867884	0.939307
Smp_033680.1	0.0191991	5.68637	0.935204	1
Smp_033700.1	-0.190145	4.61349	0.376097	1
Smp_033710.1	-0.0970206	8.08194	0.518705	1
Smp_033760.1	0.0049893	8.43855	0.986475	1
Smp_033760.2	0.0114883	8.54719	0.951235	1
Smp_033770.1	-0.113009	6.1984	0.540532	1
Smp_033870.1	0.0202104	7.07778	0.821287	1
Smp_033930.1	-0.218649	2.13559	0.494026	1
Smp_033950.1	0.0122047	7.35033	0.961894	1
Smp_033950.2	0.055871	7.90021	0.732874	1
Smp_033950.3	0.04801	7.64179	0.778921	1
Smp_033970.1	-0.094494	6.01943	0.538666	1
Smp_033990.1	-0.342335	4.91694	0.0808457	0.921259
Smp_034000.1	-0.067249	7.92989	0.669244	1
Smp_034010.1	0.131745	4.03481	0.553943	1
Smp_034020.1	0.113847	5.40388	0.582997	1
Smp_034030.1	0.385474	3.52202	0.119213	0.959303
Smp_034080.1	-0.36938	5.1535	0.0534954	0.8213
Smp_034090.1	-0.0387658	6.33866	0.797673	1
Smp_034100.1	-0.229774	5.02349	0.357475	1
Smp_034120.1	-0.159321	6.97013	0.300275	1
Smp_034160.1	-0.345284	0.638748	0.392601	1
Smp_034190.1	-0.0362111	7.56794	0.808536	1
Smp_034190.2	-0.06084	7.36567	0.685709	1
Smp_034220.1	-0.0856183	5.34376	0.638275	1
Smp_034270.1	-0.103084	6.40035	0.568347	1
Smp_034270.2	-0.104181	6.4017	0.563307	1
Smp_034300.1	0.285358	4.453	0.20613	1
Smp_034310.1	0.588531	2.76938	0.0606608	0.847519
Smp_034400.1	0.141735	5.0342	0.510068	1
Smp_034410.1	-0.377368	6.4148	0.0195569	0.649008
Smp_034410.2	-0.377368	6.4148	0.0195569	0.649008
Smp_034410.3	-0.354883	6.22723	0.0692564	0.899297
Smp_034420.1	-0.503762	4.37197	0.106686	0.94696
Smp_034420.2	-0.215633	5.36935	0.363534	1
Smp_034420.3	-0.215633	5.36935	0.363534	1
Smp_034430.1	0.0612461	5.4788	0.858256	1
Smp_034440.1	0.30758	2.93852	0.277771	1
Smp_034450.1	0.0631808	6.40284	0.641412	1
Smp_034490.1	-0.141286	6.11403	0.418293	1
Smp_034500.1	0.205403	6.90978	0.191503	1
Smp_034530.1	0.0173658	3.95229	0.957333	1
Smp_034550.1	-0.273338	6.18414	0.127837	0.968787
Smp_034610.1	-0.0938182	5.14828	0.650757	1
Smp_034660.1	-0.000702312	6.94411	0.986236	1
Smp_034670.1	0.0837913	6.19599	0.674281	1
Smp_034680.1	-0.299964	2.90624	0.389464	1
Smp_034700.1	-0.0216543	5.08365	0.868922	1
Smp_034700.3	-0.0176304	5.18309	0.885535	1
Smp_034840.1	0.126173	9.84165	0.407365	1
Smp_034840.2	0.112167	9.92064	0.466747	1
Smp_034840.3	0.105757	9.99892	0.488791	1
Smp_034850.1	0.432593	4.28132	0.0586062	0.833859
Smp_034860.1	0.437081	4.91839	0.0210514	0.660772
Smp_034870.1	-0.0171044	8.43926	0.859871	1
Smp_034940.1	0.127912	8.87238	0.407971	1
Smp_034940.2	0.126996	8.88542	0.411076	1
Smp_034940.3	0.165258	8.5446	0.279878	1
Smp_034980.1	0.0123827	8.018	0.917538	1
Smp_034980.2	0.0181784	7.95113	0.885516	1
Smp_034980.3	-0.018554	7.54173	0.941037	1
Smp_035000.1	-0.0645783	2.00578	0.929906	1
Smp_035010.1	-0.0165248	3.4322	1	1
Smp_035020.1	-0.0227746	6.28099	0.850719	1
Smp_035020.2	-0.0238693	6.40684	0.837579	1
Smp_035030.1	0.02723	9.32425	0.869046	1
Smp_035040.1	-0.277193	2.17648	0.438747	1
Smp_035080.1	-0.410995	3.98363	0.135103	0.976446
Smp_035090.1	0.119035	7.6426	0.445609	1
Smp_035090.2	0.124018	7.67204	0.42536	1
Smp_035090.3	0.132929	7.65755	0.390912	1
Smp_035110.1	-0.121297	5.69939	0.534341	1
Smp_035120.1	0.0899516	1.68322	0.892937	1
Smp_035140.1	0.340858	5.03068	0.139436	0.976446
Smp_035150.1	-0.0417381	5.85575	0.794046	1
Smp_035160.1	-0.269419	2.89012	0.398903	1
Smp_035180.1	-0.389599	3.29777	0.140264	0.976446
Smp_035190.1	-0.210166	7.88105	0.190743	1
Smp_035190.2	-0.256202	8.06813	0.103466	0.94696
Smp_035200.1	0.11237	10.1861	0.573995	1
Smp_035200.2	0.230157	10.4538	0.21992	1
Smp_035200.3	0.19711	10.5758	0.296476	1
Smp_035200.4	0.16826	10.6718	0.379314	1
Smp_035210.1	0.168917	7.54259	0.269375	1
Smp_035220.1	-0.364155	2.69977	0.222636	1
Smp_035260.1	-0.0213983	6.71751	0.802907	1
Smp_035270.1	-0.158768	5.40345	0.381861	1
Smp_035270.2	-0.15685	5.40505	0.387618	1
Smp_035280.1	-0.0973117	6.40096	0.512595	1
Smp_035300.1	0.193764	5.27306	0.257271	1
Smp_035300.2	0.116383	5.6855	0.473415	1
Smp_035310.1	-0.291531	8.11921	0.0591445	0.83891
Smp_035360.1	0.0544719	5.13664	0.744495	1
Smp_035390.1	0.161506	6.89935	0.29107	1
Smp_035410.1	0.451169	5.39659	0.030602	0.716179
Smp_035430.1	0.226722	7.25035	0.124288	0.962139
Smp_035430.2	0.192452	7.62934	0.192505	1
Smp_035460.1	-0.000419357	5.03136	0.94599	1
Smp_035470.1	0.154767	7.7757	0.369474	1
Smp_035480.1	-0.179937	6.1617	0.260544	1
Smp_035500.1	-0.0223806	0.558219	1	1
Smp_035540.1	-0.48987	4.92915	0.0238475	0.66772
Smp_035540.2	-0.413793	4.7552	0.091281	0.939307
Smp_035560.1	-0.341151	4.05219	0.181446	1
Smp_035560.2	-0.359548	4.66735	0.108434	0.9474
Smp_035580.1	0.00828683	6.76515	0.904299	1
Smp_035620.1	0.204239	5.26509	0.426105	1
Smp_035640.1	-0.0264886	3.73332	0.904177	1
Smp_035650.1	-0.302758	6.07071	0.104865	0.94696
Smp_035700.1	0.0370161	5.96933	0.759425	1
Smp_035730.1	-0.157898	5.50498	0.481554	1
Smp_035790.1	0.28416	3.86439	0.244931	1
Smp_035800.1	0.561922	3.48037	0.0419347	0.768729
Smp_035930.1	0.0459399	2.72207	0.913354	1
Smp_036010.1	0.0280319	3.67426	0.900346	1
Smp_036020.1	0.0643908	8.05116	0.754275	1
Smp_036060.1	-0.0501681	6.99754	0.725364	1
Smp_036090.1	0.0934068	5.98099	0.614345	1
Smp_036130.1	0.0302591	6.17076	0.840222	1
Smp_036180.1	0.198388	7.9476	0.191947	1
Smp_036220.1	0.0250107	5.13306	0.841576	1
Smp_036250.1	0.0367674	5.66954	0.8791	1
Smp_036270.1	0.0526101	8.54097	0.776387	1
Smp_036270.10	0.0277488	8.83449	0.917961	1
Smp_036270.2	0.0276862	8.83452	0.9183	1
Smp_036270.3	0.0610034	8.57612	0.735938	1
Smp_036270.4	0.046726	8.64143	0.809258	1
Smp_036370.1	-0.098403	6.60715	0.510437	1
Smp_036390.1	-0.029693	5.0089	0.895795	1
Smp_036400.1	0.13195	5.43087	0.444317	1
Smp_036400.2	0.132713	4.70809	0.512468	1
Smp_036470.1	0.0678544	5.99511	0.772956	1
Smp_036500.1	-0.0186077	6.98198	0.90825	1
Smp_036550.1	-0.0584459	2.6382	0.856943	1
Smp_036570.1	0.232372	3.14899	0.512842	1
Smp_036590.1	-0.20802	8.39383	0.177269	1
Smp_036630.1	-0.241966	4.52524	0.339171	1
Smp_036660.1	-0.879164	0.723814	0.0580858	0.832327
Smp_036720.1	-0.45032	1.49423	0.213932	1
Smp_036760.1	-0.332242	6.57612	0.0260522	0.679741
Smp_036780.1	0.357415	2.51545	0.282812	1
Smp_036920.1	-0.479785	3.50187	0.0584227	0.832652
Smp_036930.1	0.160835	6.40448	0.33664	1
Smp_036940.1	-0.216385	0.884364	0.80333	1
Smp_036950.1	0.126632	7.52426	0.396735	1
Smp_036980.1	-0.1143	4.13215	0.635567	1
Smp_036990.1	-0.0913782	7.17425	0.53499	1
Smp_037120.1	0.27108	2.94308	0.333755	1
Smp_037190.1	-0.0384851	4.6484	0.898543	1
Smp_037200.1	-0.124467	5.33766	0.513426	1
Smp_037210.1	-0.269742	5.78227	0.159581	0.999662
Smp_037230.1	-0.2339	7.88664	0.111216	0.949167
Smp_037290.1	-0.130595	5.45766	0.512278	1
Smp_037380.1	0.210576	4.6164	0.329143	1
Smp_037400.1	0.124542	6.58188	0.38299	1
Smp_037460.1	0.125939	6.19565	0.458782	1
Smp_037460.2	0.113574	6.26622	0.491	1
Smp_037510.1	0.093796	1.57559	0.76356	1
Smp_037530.1	-0.0668434	2.65725	0.793959	1
Smp_037540.1	-0.152158	7.86111	0.3239	1
Smp_037540.2	-0.137329	8.07494	0.386364	1
Smp_037590.1	0.120793	5.60652	0.510818	1
Smp_037610.1	-0.0260789	3.65979	0.875429	1
Smp_037640.1	-0.141652	5.10081	0.450356	1
Smp_037690.1	0.874813	2.45838	0.010325	0.489435
Smp_037700.1	0.111492	6.24636	0.614421	1
Smp_037780.1	0.124152	5.98341	0.473173	1
Smp_037860.1	-0.035559	8.62094	0.801333	1
Smp_037900.1	0.0961525	4.07242	0.765123	1
Smp_037910.1	-0.284996	5.1544	0.12738	0.967141
Smp_037930.1	0.166824	4.45205	0.44261	1
Smp_037960.1	-0.182429	6.3287	0.254178	1
Smp_038030.1	-0.0742854	5.60487	0.756308	1
Smp_038080.1	-0.180599	8.30053	0.248402	1
Smp_038100.1	0.0762243	7.62636	0.696518	1
Smp_038140.1	-0.0318654	6.20998	0.809295	1
Smp_038210.1	-0.0969161	7.32776	0.497049	1
Smp_038240.1	0.221979	6.47594	0.131936	0.976446
Smp_038300.1	-0.0984287	1.91299	0.952566	1
Smp_038330.1	-0.275512	4.76595	0.189169	1
Smp_038340.1	0.297232	7.24534	0.045314	0.78255
Smp_038410.1	0.465385	4.21566	0.0963585	0.94696
Smp_038420.1	0.00958593	5.05937	0.941629	1
Smp_038430.1	-0.229341	4.63083	0.336298	1
Smp_038440.1	0.218704	5.13144	0.339991	1
Smp_038510.1	0.102515	8.72114	0.542612	1
Smp_038510.2	0.117618	8.26053	0.482482	1
Smp_038530.1	-0.149981	6.77999	0.337457	1
Smp_038540.1	-0.0916979	5.84933	0.547966	1
Smp_038560.1	0.164373	6.27317	0.383863	1
Smp_038560.2	-0.0478276	8.09506	0.86578	1
Smp_038560.3	0.0848485	7.56211	0.629336	1
Smp_038560.4	0.0845786	7.56259	0.630454	1
Smp_038560.5	0.172657	6.26403	0.360109	1
Smp_038560.6	0.188659	6.3206	0.319967	1
Smp_038560.8	0.112432	5.62491	0.573795	1
Smp_038630.1	-0.0736123	3.72476	0.778151	1
Smp_038640.1	-0.127119	6.79802	0.429165	1
Smp_038680.1	-0.079897	2.16434	0.920719	1
Smp_038700.1	-0.576754	5.84227	0.00250691	0.267721
Smp_038700.5	-0.548742	6.06229	0.000521528	0.0951114
Smp_038700.6	-0.63203	5.78454	0.000872903	0.135169
Smp_038700.7	-0.547316	6.06148	0.000538543	0.0951114
Smp_038710.1	0.00886177	4.74816	0.916121	1
Smp_038730.1	-0.0898019	9.38483	0.608667	1
Smp_038730.10	-0.0894985	9.38457	0.610106	1
Smp_038730.2	-0.0898019	9.38483	0.608667	1
Smp_038730.5	-0.0898019	9.38483	0.608667	1
Smp_038730.7	-0.0898019	9.38483	0.608667	1
Smp_038820.1	-0.0351065	5.63023	0.866829	1
Smp_038830.1	0.253966	5.76202	0.200694	1
Smp_038840.1	-0.055511	4.68274	0.810335	1
Smp_038870.1	0.0684065	6.68181	0.678777	1
Smp_038870.2	0.104519	6.37001	0.528839	1
Smp_038930.1	-0.0692259	7.41185	0.681652	1
Smp_038940.1	0.137653	5.59862	0.488264	1
Smp_038950.1	0.011936	7.40098	0.934534	1
Smp_038960.1	-0.160503	9.35788	0.314269	1
Smp_038970.1	-0.912608	1.24149	0.0217469	0.660772
Smp_038980.1	-0.0253174	5.49054	0.921863	1
Smp_038980.2	-0.0277598	5.48884	0.913008	1
Smp_038990.1	-0.0496561	7.43469	0.770576	1
Smp_039000.1	0.210352	5.77516	0.317211	1
Smp_039080.1	-0.0224609	7.15404	0.852642	1
Smp_039130.1	-0.178682	8.8423	0.236013	1
Smp_039160.1	0.0439608	5.71518	0.856455	1
Smp_039180.1	-0.128962	7.32611	0.383785	1
Smp_039180.2	-0.129291	7.32561	0.382732	1
Smp_039300.1	0.136461	8.60336	0.397687	1
Smp_039340.1	0.0753311	6.77115	0.601195	1
Smp_039390.1	-0.283279	4.173	0.287208	1
Smp_039400.1	-0.334732	7.15288	0.0233357	0.665179
Smp_039490.1	0.0799553	9.35902	0.638599	1
Smp_039490.2	0.0827539	9.25228	0.625444	1
Smp_039490.3	0.0857933	9.27085	0.61075	1
Smp_039590.1	-0.00743969	2.53441	0.986035	1
Smp_039600.1	-0.233441	1.26116	0.67499	1
Smp_039620.1	0.346421	5.3813	0.0622265	0.851468
Smp_039640.1	-0.15668	7.80037	0.292473	1
Smp_039640.2	-0.154631	7.80436	0.297586	1
Smp_039650.1	0.190394	4.01229	0.562394	1
Smp_039670.1	-0.203376	6.75744	0.301971	1
Smp_039740.1	-0.197994	4.54501	0.393943	1
Smp_039750.1	-0.0802447	5.84541	0.72713	1
Smp_039810.1	0.0650954	7.4503	0.698838	1
Smp_039820.1	0.243872	9.2163	0.109921	0.949167
Smp_039870.1	0.245917	7.28952	0.102177	0.94696
Smp_039870.2	0.243798	7.42277	0.105207	0.94696
Smp_039970.1	0.363728	1.61874	0.314376	1
Smp_039980.1	0.157949	2.93354	0.569652	1
Smp_040020.1	-0.072925	1.50252	0.933959	1
Smp_040080.1	0.00723527	7.58591	0.980734	1
Smp_040100.1	0.513746	6.00988	0.00107382	0.158363
Smp_040110.1	0.0312505	1.28098	0.947242	1
Smp_040130.1	0.070046	8.98284	0.628065	1
Smp_040190.1	0.133426	8.12645	0.371435	1
Smp_040270.1	0.158462	6.98392	0.290432	1
Smp_040280.1	-0.244987	6.17358	0.118672	0.959303
Smp_040350.1	-0.0164963	5.01363	0.98273	1
Smp_040360.1	0.047293	6.28758	0.818965	1
Smp_040450.1	-0.289034	5.75387	0.126481	0.967141
Smp_040460.1	-0.0512136	7.96701	0.720577	1
Smp_040500.1	-0.0300989	6.99439	0.838938	1
Smp_040500.2	-0.0300989	6.99439	0.838938	1
Smp_040510.1	0.0685843	6.87199	0.58211	1
Smp_040540.1	0.0447637	6.88492	0.758308	1
Smp_040550.1	-0.238442	5.21373	0.208346	1
Smp_040560.1	0.163226	4.77445	0.458003	1
Smp_040570.1	-0.164227	7.86693	0.250079	1
Smp_040570.2	-0.236873	7.38253	0.0981854	0.94696
Smp_040610.1	0.494537	3.00731	0.0707582	0.900568
Smp_040680.1	-0.118946	0.128747	0.741142	1
Smp_040710.1	0.486832	2.22353	0.128607	0.970358
Smp_040720.1	0.176508	5.47248	0.348258	1
Smp_040720.2	0.170798	5.48099	0.362848	1
Smp_040720.3	0.161065	5.3066	0.38756	1
Smp_040720.4	0.0823278	4.74284	0.728494	1
Smp_040770.1	0.0699173	6.58892	0.600896	1
Smp_040790.1	-0.00213763	6.80064	0.987181	1
Smp_040800.1	-0.112539	8.84691	0.463915	1
Smp_040960.1	-0.0713635	5.05074	0.719994	1
Smp_040970.1	0.166584	9.52464	0.286016	1
Smp_040970.2	0.141005	9.2179	0.370842	1
Smp_040970.3	0.161277	9.3175	0.302182	1
Smp_040990.1	-0.0241453	1.66364	1	1
Smp_041050.1	0.0485084	6.87376	0.751743	1
Smp_041050.2	-0.0253642	6.37314	0.877302	1
Smp_041060.1	-0.00030515	7.2927	0.986577	1
Smp_041100.1	-0.04981	6.35584	0.781355	1
Smp_041190.1	-0.0463518	7.60575	0.74896	1
Smp_041190.2	-0.0548428	7.65843	0.703042	1
Smp_041210.1	0.113522	1.5564	0.726904	1
Smp_041280.1	-0.194803	6.3802	0.197597	1
Smp_041350.1	-0.319486	3.40066	0.261322	1
Smp_041370.1	0.00166701	7.37392	0.994572	1
Smp_041390.1	-0.00421941	5.36263	0.995747	1
Smp_041430.1	0.136856	5.85661	0.423658	1
Smp_041450.1	-0.100288	7.80142	0.506274	1
Smp_041460.1	-0.520991	7.86303	0.000589149	0.0971879
Smp_041480.1	-0.0261701	7.72367	0.841989	1
Smp_041480.2	0.0123054	8.00122	0.956628	1
Smp_041480.3	0.0123054	8.00122	0.956628	1
Smp_041490.1	-0.109426	4.75504	0.598298	1
Smp_041500.1	0.218991	4.89905	0.31418	1
Smp_041520.1	-0.192766	5.31362	0.402694	1
Smp_041550.1	-0.139379	3.85498	0.581008	1
Smp_041600.1	-0.0187338	8.4793	0.8708	1
Smp_041630.1	0.314953	7.19094	0.0370876	0.751142
Smp_041650.1	0.210559	2.03946	0.496696	1
Smp_041680.1	-0.0691844	3.33327	0.893137	1
Smp_041700.1	-0.0966076	3.86125	0.68637	1
Smp_041730.1	0.153908	6.27232	0.433544	1
Smp_041730.2	0.153941	6.27275	0.433347	1
Smp_041730.3	0.0416668	5.10812	0.886609	1
Smp_041740.1	0.0906481	8.36007	0.658	1
Smp_041750.1	-0.104831	8.3776	0.489106	1
Smp_041760.1	0.0699679	8.83364	0.633013	1
Smp_041770.1	-0.0169117	9.69507	0.921361	1
Smp_041820.1	-0.255101	6.22284	0.0980811	0.94696
Smp_041830.1	0.00302091	6.0034	0.927317	1
Smp_041890.1	-0.0964497	5.36484	0.642464	1
Smp_041890.2	-0.0649341	5.58253	0.713893	1
Smp_041970.1	0.426869	0.261266	0.385847	1
Smp_041980.1	-0.381611	5.79107	0.0484753	0.804559
Smp_042020.1	0.0106757	8.26526	0.950024	1
Smp_042030.1	0.0199524	6.05246	0.916885	1
Smp_042050.1	-0.0124634	5.95199	0.986975	1
Smp_042060.1	0.113831	5.60556	0.573224	1
Smp_042080.1	0.116201	2.72064	0.720631	1
Smp_042080.2	-0.0599958	3.26592	0.870009	1
Smp_042090.1	-0.104671	8.97924	0.455639	1
Smp_042090.3	-0.0922805	8.52663	0.5139	1
Smp_042110.1	0.174258	4.84598	0.38589	1
Smp_042120.1	-0.538153	2.13385	0.121881	0.962139
Smp_042140.1	0.16102	6.26112	0.344768	1
Smp_042150.1	0.205515	6.97361	0.223214	1
Smp_042160.1	-0.00729153	9.92352	0.907549	1
Smp_042160.2	-0.00514485	9.95337	0.918193	1
Smp_042210.1	0.18376	4.38225	0.406739	1
Smp_042230.1	-0.0962963	4.89028	0.606959	1
Smp_042270.1	0.119889	6.63185	0.479213	1
Smp_042270.2	0.143069	6.93314	0.385271	1
Smp_042270.3	0.134713	6.72601	0.420454	1
Smp_042280.1	-0.059336	3.00279	0.876577	1
Smp_042300.1	-0.106594	7.56469	0.470957	1
Smp_042300.2	-0.104077	7.56065	0.481932	1
Smp_042340.1	0.378996	4.52016	0.098255	0.94696
Smp_042390.1	-0.0407026	4.72796	0.881029	1
Smp_042400.1	-0.0755212	5.05824	0.658167	1
Smp_042420.1	-0.300915	3.1753	0.257694	1
Smp_042430.1	-0.291189	2.49924	0.34886	1
Smp_042430.2	-0.219154	2.81928	0.447872	1
Smp_042440.1	-0.377857	2.74727	0.213186	1
Smp_042550.1	0.411353	6.46436	0.00865742	0.457023
Smp_042560.1	0.123035	5.70598	0.525155	1
Smp_042590.1	-0.321689	5.87853	0.0987769	0.94696
Smp_042590.2	-0.255718	5.63322	0.204461	1
Smp_042630.1	-0.144549	3.38255	0.625705	1
Smp_042650.1	0.192874	3.94744	0.404971	1
Smp_042670.1	-0.16456	5.93099	0.384153	1
Smp_042670.2	-0.133943	6.02582	0.485202	1
Smp_042680.1	0.194328	5.64016	0.319856	1
Smp_042690.1	-0.150231	5.43181	0.476563	1
Smp_042740.1	-0.762097	2.88736	0.0114176	0.509827
Smp_042770.1	0.177715	5.54934	0.386824	1
Smp_042780.1	0.0441105	5.13979	0.882706	1
Smp_042790.1	-0.0606888	3.79859	0.865087	1
Smp_042810.1	-0.147882	3.41134	0.594602	1
Smp_042910.1	-0.164062	5.22264	0.460754	1
Smp_042920.1	-0.252692	4.06883	0.318302	1
Smp_042980.1	0.115398	4.81958	0.528493	1
Smp_042990.1	0.0768639	6.7199	0.633402	1
Smp_042990.2	0.0284416	6.5456	0.863437	1
Smp_043010.1	0.0128279	6.69707	0.903868	1
Smp_043030.1	0.15679	9.30991	0.292685	1
Smp_043040.1	-0.140178	1.4609	0.842428	1
Smp_043070.1	0.0573749	4.85457	0.710404	1
Smp_043100.1	-0.280749	8.08757	0.0615512	0.850433
Smp_043110.1	0.104176	4.81162	0.663342	1
Smp_043120.1	-0.389945	7.83202	0.0125819	0.526568
Smp_043130.1	-0.294564	5.17967	0.174972	1
Smp_043150.1	-0.0137903	9.26667	0.908817	1
Smp_043170.1	0.202826	6.34696	0.181306	1
Smp_043200.1	-0.113232	6.10115	0.418574	1
Smp_043210.1	-0.0782972	5.58812	0.769065	1
Smp_043220.1	-0.0814293	6.53995	0.598654	1
Smp_043350.1	-0.0589263	5.4471	0.733412	1
Smp_043360.1	-0.0608063	-0.622654	0.92384	1
Smp_043390.1	-0.107401	4.92694	0.681521	1
Smp_043420.1	-0.20726	2.45768	0.519588	1
Smp_043430.1	0.141775	1.84729	0.664542	1
Smp_043500.1	0.0201457	6.98587	0.891394	1
Smp_043570.1	-0.518148	3.46816	0.040573	0.767771
Smp_043580.1	-0.27561	4.98498	0.236749	1
Smp_043600.1	-0.925739	0.691924	0.0259648	0.679741
Smp_043610.1	0.0465044	7.1426	0.764048	1
Smp_043620.1	0.121045	5.46132	0.522527	1
Smp_043650.1	-0.0360446	4.30374	0.886548	1
Smp_043670.1	0.0558803	9.32837	0.751922	1
Smp_043670.2	0.0559538	9.32853	0.751618	1
Smp_043780.1	0.421719	5.31468	0.0243757	0.668067
Smp_043820.1	0.025349	3.72181	0.962467	1
Smp_043920.1	0.0277687	1.66311	0.977229	1
Smp_043930.1	-0.261333	4.42824	0.259134	1
Smp_043940.1	0.25469	6.12365	0.103425	0.94696
Smp_043940.2	0.254716	6.12599	0.10296	0.94696
Smp_043970.1	0.0457159	4.99931	0.864031	1
Smp_043990.1	-0.112879	7.92902	0.480158	1
Smp_043990.2	-0.115401	7.7459	0.46437	1
Smp_043990.3	-0.112879	7.92902	0.480158	1
Smp_044000.1	0.0442672	8.88125	0.763107	1
Smp_044010.1	0.0369232	7.61372	0.807427	1
Smp_044010.2	0.02365	7.80962	0.885232	1
Smp_044020.1	0.38598	4.47961	0.0932064	0.944754
Smp_044060.1	-0.260548	4.5265	0.324446	1
Smp_044160.1	-0.0681866	4.9163	0.795076	1
Smp_044250.1	0.147158	6.16506	0.344118	1
Smp_044260.1	-0.187635	5.04798	0.412421	1
Smp_044260.2	-0.152317	4.91095	0.511802	1
Smp_044280.1	-0.18067	6.98311	0.273501	1
Smp_044280.2	-0.31182	6.48507	0.107247	0.94696
Smp_044400.1	-0.357792	4.4959	0.123356	0.962139
Smp_044440.1	-0.131027	6.12164	0.36186	1
Smp_044470.1	-0.0737575	3.40163	0.797328	1
Smp_044520.1	-0.116854	4.69305	0.594604	1
Smp_044530.1	0.2147	7.45605	0.161679	1
Smp_044550.1	-0.140613	8.75344	0.392928	1
Smp_044550.10	-0.212355	9.17744	0.209308	1
Smp_044550.11	-0.216944	9.35022	0.202125	1
Smp_044550.2	-0.136074	8.46228	0.40709	1
Smp_044550.4	-0.15394	8.63992	0.355099	1
Smp_044550.6	-0.140152	8.8646	0.393503	1
Smp_044550.8	-0.217146	9.3506	0.201721	1
Smp_044560.1	0.120247	4.0113	0.591799	1
Smp_044580.1	0.236154	4.23133	0.313244	1
Smp_044680.1	-0.220883	7.4172	0.143195	0.981811
Smp_044690.1	-0.0658605	4.7363	0.826552	1
Smp_044750.1	0.0144798	8.05179	0.960077	1
Smp_044770.1	0.219198	6.47341	0.256374	1
Smp_044800.1	-0.000704633	3.33983	0.973344	1
Smp_044810.1	0.0267014	7.39761	0.830045	1
Smp_044820.1	-0.0145681	4.80319	0.929035	1
Smp_044850.1	0.0370086	5.60636	0.753916	1
Smp_044870.1	-0.183296	3.98558	0.491063	1
Smp_044920.1	0.146924	8.6016	0.343048	1
Smp_044950.1	0.208975	4.54427	0.357967	1
Smp_044970.1	0.00467327	8.63943	0.976016	1
Smp_045010.1	-0.155009	6.98515	0.270423	1
Smp_045040.1	0.140579	8.22393	0.340615	1
Smp_045060.1	-0.0696036	6.12148	0.633747	1
Smp_045070.1	-0.196727	6.02265	0.224831	1
Smp_045200.1	-0.0128755	7.70538	0.842939	1
Smp_045220.1	0.130301	7.15833	0.397843	1
Smp_045230.1	-0.0130106	6.45813	0.991521	1
Smp_045250.1	-0.106353	6.02106	0.534616	1
Smp_045260.1	0.116727	6.3653	0.42691	1
Smp_045310.1	-0.0346578	6.58082	0.81745	1
Smp_045330.1	-0.638624	2.9036	0.0400497	0.765642
Smp_045360.3	-0.304164	8.46159	0.0506715	0.804661
Smp_045360.4	-0.304164	8.46159	0.0506715	0.804661
Smp_045400.1	0.200105	7.42827	0.171379	1
Smp_045410.1	-0.0477994	5.52732	0.774119	1
Smp_045420.1	-0.145357	5.28056	0.402252	1
Smp_045430.1	-0.0080992	5.25794	0.930141	1
Smp_045430.3	-0.00579157	5.38131	0.934804	1
Smp_045480.1	0.0706936	7.58892	0.629672	1
Smp_045480.2	0.0695787	7.71507	0.637384	1
Smp_045500.1	-0.00875931	4.6965	0.930262	1
Smp_045510.1	-0.0161607	3.18557	0.945009	1
Smp_045550.1	-0.166096	7.66447	0.240292	1
Smp_045560.1	0.136224	7.2484	0.390229	1
Smp_045590.1	0.0171917	6.40644	0.902227	1
Smp_045600.1	0.135307	3.17972	0.746388	1
Smp_045610.1	-0.00556848	7.96701	0.972548	1
Smp_045620.1	0.0161444	6.11243	0.940329	1
Smp_045620.2	0.0430416	5.76927	0.818227	1
Smp_045640.1	0.0580017	3.71807	0.799085	1
Smp_045650.1	-0.199293	2.22956	0.566898	1
Smp_045710.1	0.0465164	6.85097	0.774235	1
Smp_045710.2	0.0435532	6.8441	0.788275	1
Smp_045730.1	0.0748098	6.39023	0.593569	1
Smp_045750.1	-0.103743	5.68479	0.569894	1
Smp_045750.2	-0.0966993	5.63755	0.593385	1
Smp_045760.1	-0.0388989	5.88604	0.845114	1
Smp_045780.1	0.00425533	5.86437	0.96772	1
Smp_045790.1	-0.0472928	6.16716	0.72578	1
Smp_045810.1	0.00283917	5.77396	0.968209	1
Smp_045810.2	-0.00149376	5.79292	0.985582	1
Smp_045860.1	-0.16803	5.98757	0.406333	1
Smp_045860.2	-0.19487	5.66101	0.33737	1
Smp_045920.1	-0.189986	4.83752	0.377058	1
Smp_045920.2	-0.164323	4.73541	0.444399	1
Smp_045930.1	0.0723926	5.37196	0.656334	1
Smp_045940.1	0.163613	7.20324	0.284259	1
Smp_045950.1	-0.332275	6.94951	0.0644111	0.871097
Smp_045950.2	-0.344366	7.21936	0.0548212	0.8213
Smp_045950.3	-0.331752	6.49623	0.0657183	0.877375
Smp_045960.1	-0.0877499	6.94215	0.602365	1
Smp_045980.1	-0.00966039	7.33561	0.971279	1
Smp_045990.1	-0.0851206	1.39614	0.89816	1
Smp_046000.1	-0.0820087	3.28809	0.782167	1
Smp_046020.1	-0.0890802	7.34644	0.566513	1
Smp_046030.1	0.271174	3.93705	0.291418	1
Smp_046060.1	-0.0544768	10.3364	0.70862	1
Smp_046060.2	-0.0543165	10.3362	0.709418	1
Smp_046090.1	0.105005	8.51971	0.507592	1
Smp_046090.2	0.0837954	8.76726	0.60389	1
Smp_046100.1	0.286554	2.59389	0.354051	1
Smp_046120.1	-0.486014	5.38176	0.0100564	0.483863
Smp_046130.1	0.108481	6.254	0.502424	1
Smp_046140.1	0.116726	8.32815	0.443192	1
Smp_046160.1	0.102463	5.15409	0.546034	1
Smp_046190.1	0.0634781	5.12732	0.851452	1
Smp_046250.1	0.0652425	6.29224	0.706099	1
Smp_046280.1	0.239818	3.44884	0.436165	1
Smp_046280.2	0.227915	3.43086	0.468835	1
Smp_046290.1	-0.0286906	8.18653	0.826638	1
Smp_046360.1	-0.164134	7.16338	0.305879	1
Smp_046430.1	-0.156348	7.59266	0.308213	1
Smp_046450.1	-0.0342544	6.9879	0.827841	1
Smp_046500.1	-0.187491	5.66931	0.310208	1
Smp_046500.2	-0.136455	5.78842	0.457458	1
Smp_046550.1	0.170184	6.05718	0.313578	1
Smp_046600.1	-0.239945	5.83412	0.18737	1
Smp_046630.1	-0.242713	7.00611	0.0896335	0.939307
Smp_046640.1	-0.155871	3.27066	0.658145	1
Smp_046650.1	0.448221	0.788787	0.305994	1
Smp_046680.1	0.0496032	6.88011	0.768624	1
Smp_046740.1	0.28568	7.02073	0.0648244	0.874142
Smp_046750.1	0.0600202	5.54057	0.717853	1
Smp_046780.1	-0.206892	5.5903	0.258344	1
Smp_046790.1	0.0695549	8.35502	0.650193	1
Smp_046800.1	0.388741	3.68611	0.156953	0.999605
Smp_046800.2	0.441671	3.40146	0.107362	0.94696
Smp_046810.1	0.100984	6.68178	0.509928	1
Smp_046870.1	-0.222603	4.6618	0.326267	1
Smp_046880.1	-0.0951439	7.24084	0.566882	1
Smp_046880.2	-0.0952721	7.24114	0.566136	1
Smp_046890.1	0.252901	5.93814	0.154711	0.998943
Smp_046900.1	-0.106993	4.58992	0.636178	1
Smp_046910.1	0.193586	1.01063	0.627849	1
Smp_046930.1	-0.226279	11.1285	0.130742	0.976446
Smp_046980.1	-0.134268	5.38044	0.453634	1
Smp_047020.1	0.337893	1.88949	0.331539	1
Smp_047060.1	0.234664	2.58423	0.455067	1
Smp_047090.1	-0.306211	4.68542	0.164528	1
Smp_047100.1	0.0737719	5.23337	0.740935	1
Smp_047100.2	0.0605702	5.42338	0.781605	1
Smp_047110.1	0.155619	6.25457	0.338901	1
Smp_047190.1	0.0139043	8.55934	0.931262	1
Smp_047200.1	-0.0840332	9.27784	0.563109	1
Smp_047240.1	-0.675998	0.834907	0.0854059	0.933552
Smp_047240.2	-0.442635	1.35414	0.245288	1
Smp_047320.1	0.288498	4.01117	0.222199	1
Smp_047330.1	0.120082	4.77015	0.558101	1
Smp_047360.1	0.00953418	6.12399	0.918145	1
Smp_047360.2	0.0103471	6.12357	0.913816	1
Smp_047370.1	0.259732	6.80139	0.0872909	0.939307
Smp_047400.1	1.05874	0.667793	0.0269852	0.687284
Smp_047410.1	-0.105714	4.75391	0.641163	1
Smp_047420.1	-0.23433	5.5669	0.203395	1
Smp_047440.1	-0.0203763	5.92572	0.965971	1
Smp_047450.1	-0.0761075	5.90333	0.700521	1
Smp_047460.1	0.261992	5.91381	0.157012	0.999605
Smp_047500.1	-0.0657289	5.61618	0.735277	1
Smp_047540.1	-0.249485	5.52772	0.200823	1
Smp_047570.1	0.0445404	3.13959	0.888988	1
Smp_047610.1	0.128467	1.80091	0.694258	1
Smp_047620.1	0.200778	3.4009	0.443949	1
Smp_047650.1	-0.332227	6.55591	0.0879882	0.939307
Smp_047660.1	-1.38758	3.68821	0.00316413	0.302789
Smp_047680.1	-1.08248	2.31944	0.0220008	0.660772
Smp_047700.1	-0.356558	3.23886	0.188469	1
Smp_047720.1	-0.164299	6.05715	0.297812	1
Smp_047740.1	-0.0638349	5.54477	0.72127	1
Smp_047860.1	-0.0407427	5.72483	0.782459	1
Smp_047870.1	0.116116	6.51594	0.484502	1
Smp_047870.2	0.116437	6.51577	0.483153	1
Smp_047900.1	0.0805804	6.2806	0.666008	1
Smp_048030.1	0.236217	0.846142	0.593907	1
Smp_048040.1	0.0995251	2.66247	0.710566	1
Smp_048080.1	0.249977	4.12233	0.350652	1
Smp_048160.1	-0.393393	9.13063	0.0109388	0.503131
Smp_048230.1	-0.125123	5.2588	0.475998	1
Smp_048240.1	0.129686	6.44708	0.409998	1
Smp_048260.1	0.00242996	5.91821	0.944016	1
Smp_048260.2	-0.120363	6.32256	0.390221	1
Smp_048270.1	-0.380711	4.41155	0.088852	0.939307
Smp_048270.2	-0.380711	4.41155	0.088852	0.939307
Smp_048310.1	0.148849	6.02376	0.314117	1
Smp_048380.1	-0.0794964	3.11649	0.81664	1
Smp_048420.1	0.0234026	4.76266	0.912723	1
Smp_048430.1	-0.0482784	8.95978	0.716344	1
Smp_048520.1	0.115345	6.28339	0.537906	1
Smp_048520.2	0.164114	6.133	0.379085	1
Smp_048520.3	0.163135	6.27712	0.373596	1
Smp_048540.1	-0.0401442	4.67429	0.821162	1
Smp_048550.1	0.194371	5.15552	0.310085	1
Smp_048560.1	-0.301202	6.89617	0.0500507	0.804559
Smp_048620.1	-0.214647	5.95802	0.181991	1
Smp_048650.1	0.241568	3.78075	0.323222	1
Smp_048660.1	0.0775139	7.78096	0.601435	1
Smp_048680.1	0.0191995	3.94945	0.964369	1
Smp_048690.1	-0.129563	0.386703	0.817335	1
Smp_048760.1	0.295226	6.13902	0.119955	0.96102
Smp_048760.2	0.337568	5.8509	0.0760426	0.919237
Smp_048830.1	0.160964	2.81946	0.559044	1
Smp_048870.1	0.511724	3.3074	0.0546307	0.8213
Smp_048880.1	0.31822	3.40923	0.258269	1
Smp_048930.1	0.478504	2.38987	0.144871	0.985987
Smp_048940.1	-0.035486	5.71374	0.781564	1
Smp_048970.1	0.0439192	5.75695	0.82965	1
Smp_048980.1	-0.0184164	7.57262	0.9169	1
Smp_048990.1	0.0991959	6.6674	0.5124	1
Smp_049000.1	-0.0729573	6.17403	0.629385	1
Smp_049010.1	0.0775608	7.66529	0.646527	1
Smp_049140.1	0.0777054	6.42712	0.591819	1
Smp_049150.1	0.16693	5.75664	0.402786	1
Smp_049160.1	0.0633088	6.23707	0.663162	1
Smp_049170.1	0.198701	6.23641	0.295779	1
Smp_049240.1	1.49229	0.4277	0.00402978	0.317294
Smp_049250.1	-0.0453922	5.53596	0.801129	1
Smp_049270.1	0.118835	8.21108	0.420056	1
Smp_049330.1	-0.186685	7.0056	0.220127	1
Smp_049380.1	-0.0389259	8.27178	0.802401	1
Smp_049380.2	-0.0291646	8.22914	0.852526	1
Smp_049390.1	-0.0139906	5.64179	0.929658	1
Smp_049450.1	0.0582131	5.19467	0.772537	1
Smp_049500.1	-0.0577417	7.29043	0.707923	1
Smp_049510.1	0.0176555	8.02549	0.923931	1
Smp_049520.1	-0.121268	6.60094	0.382631	1
Smp_049550.1	0.434678	10.3655	0.0221946	0.660772
Smp_049580.1	0.113061	6.39588	0.485978	1
Smp_049600.1	0.0440522	7.57307	0.761196	1
Smp_049600.2	0.0474147	7.54398	0.74483	1
Smp_049600.3	0.0430535	7.49747	0.764045	1
Smp_049600.4	0.0438284	7.57369	0.762669	1
Smp_049610.1	-0.535452	2.21057	0.0912777	0.939307
Smp_049630.1	0.0225521	7.00574	0.955029	1
Smp_049680.1	0.325855	6.74804	0.0320981	0.727215
[truncated: 7,292 more rows]
