# Supplementary material for: Comparative Study of Transcriptome Profiles of Mechanical- and Skin-Transformed Schistosoma mansoni Schistosomula
Source: PLoS Negl Trop Dis. 2013 Mar 14;7(3):e2091. doi: 10.1371/journal.pntd.0002091 (PMC3597483; doi:10.1371/journal.pntd.0002091)
Supplement: Table S2 — Raw absorbance values collected for MT and ST samples during 3- and 24-hours incubation in Alamar Blue. (XLS) [file pntd.0002091.s002.xls]

## Sheet: Supp_Table2.csv
	24hrsomules; 3hr inc in AB			24hrsomules; 24hr inc in AB
	Blank	mech.1	skin.1	blank.2	mech.2	skin.2
Well	A	B	C	D	E	F
1	0.267	0.251	0.245	0.235	0.332	0.333
2	0.243	0.246	0.255	0.274	0.313	0.325
3	0.232	0.251	0.271	0.258	0.308	0.313
4	0.224	0.269	0.27	0.25	0.306	0.342
5	0.216	0.268	0.26	0.24	0.317	0.328
6	0.235	0.261	0.261	0.259	0.313	0.336
7	0.223	0.251	0.264	0.249	0.312	0.332
8	0.226	0.265	0.263	0.25	0.315	0.328
9	0.231	0.255	0.257	0.255	0.316	0.332
10	0.216	0.257	0.251	0.245	0.313	0.323
11	0.232	0.252	0.26	0.259	0.318	0.326
12	0.236	0.243	NA	0.265	0.328	NA
Each well contianed ~250 schistosomula.
